# Supplementary material for: Antimicrobial resistance dissemination via horizontal gene transfer is constrained in stratified waters
Source: Commun Biol. 2026 Mar 12;9:435. doi: 10.1038/s42003-026-09857-8 (PMC13022341; doi:10.1038/s42003-026-09857-8)
Supplement: Supplementary file 4 — Supplementary data 1 [file 42003_2026_9857_MOESM4_ESM.csv]

	Sample	HGT_genes	HGT_count	HGT_genes_unique	GeneCount	HGT_activity	Source
1	KR	80	40	78	367209	0.0212413094450299	Freshwater
2	Umea1	62	31	62	534111	0.0116080739771321	Freshwater
3	Ki3	126	63	126	509860	0.0247126662221002	Freshwater
4	SAS2B	48	24	48	115341	0.0416157307462221	Freshwater
5	Ki1	338	169	335	319795	0.10475460842102	Freshwater
6	Loclat4	0	0	0	699799	0	Freshwater
7	Loclat2	0	0	0	820576	0	Freshwater
8	SAS2A	270	135	270	330194	0.0817701109044986	Freshwater
9	YR	40	20	39	293459	0.0132897610909872	Freshwater
10	Loclat1	0	0	0	1415922	0	Freshwater
11	Loclat5	0	0	0	1148940	0	Freshwater
12	C2_4	14	7	14	61610	0.0227235838337932	Freshwater
13	AM	870	435	820	986842	0.0830933421966232	Freshwater
14	MJ	938	469	894	676382	0.132173830764272	Freshwater
15	AM2	204	102	204	505415	0.0403628701166368	Freshwater
16	SAS2C	70	35	70	124533	0.0562100005621	Freshwater
17	Loclat3	0	0	0	860563	0	Freshwater
18	SAS2D	430	215	430	146774	0.292967419297696	Freshwater
19	LJ	2118	1059	1973	1215978	0.162256225030387	Freshwater
20	LP	190	95	187	477667	0.0391486118990845	Freshwater
21	Erken	552	276	512	1590868	0.0321836884015519	Freshwater
22	Loclat6	0	0	0	1030996	0	Freshwater
23	Ki2	338	169	336	624176	0.0538309707518392	Freshwater
24	VK	474	237	462	467132	0.0989013811941807	Freshwater
25	KT	1412	706	1361	1205682	0.112882169593641	Freshwater
26	Umea2	550	275	540	779362	0.0692874428057822	Freshwater
27	Loclat7	0	0	0	776542	0	Freshwater
28	GA02_16	0	0	0	88055	0	Marine
29	GA02_3	4	2	4	14405	0.0277681360638667	Marine
30	GA02_15J	0	0	0	8182	0	Marine
31	GA02_4	6	3	6	34566	0.0173580975525082	Marine
32	GA02_2	0	0	0	89897	0	Marine
33	GA02_14	0	0	0	7014	0	Marine
34	GA03_7	4	2	4	41709	0.00959025629959961	Marine
35	GA10_4	0	0	0	1723	0	Marine
36	GP13_15	0	0	0	11475	0	Marine
37	GA10_6	0	0	0	20413	0	Marine
38	GA02_17	14	7	14	140839	0.00994042843246544	Marine
39	GA02_23	4	2	4	31476	0.012708095056551	Marine
40	GA02_11J	0	0	0	29824	0	Marine
41	GA10_5	0	0	0	56951	0	Marine
42	GA02_21	12	6	12	59411	0.0201982797798388	Marine
43	GA10_1	0	0	0	37330	0	Marine
44	GA02_12J	0	0	0	15858	0	Marine
45	GA02_27	22	11	22	50303	0.0437349661054013	Marine
46	GA03_10	48	24	48	172018	0.0279040565522213	Marine
47	GA02_25	4	2	4	62978	0.00635142430690082	Marine
48	GA02_10J	0	0	0	9098	0	Marine
49	GP13_GT19	0	0	0	9889	0	Marine
50	GA10_3	0	0	0	29013	0	Marine
51	GA02_18J	2	1	2	15320	0.0130548302872063	Marine
52	GP13_2	0	0	0	12909	0	Marine
53	GA02_11	6	3	5	123426	0.0040510103219743	Marine
54	GA02_5	2	1	2	17248	0.011595547309833	Marine
55	GA02_31	0	0	0	37743	0	Marine
56	GA02_10	22	11	22	206560	0.0106506584043377	Marine
57	GA03_12	12	6	12	80811	0.0148494635631288	Marine
58	GA02_35	6	3	6	94350	0.00635930047694754	Marine
59	GA02_33	2	1	2	68861	0.0029044016206561	Marine
60	GP13_29	0	0	0	11457	0	Marine
61	GA02_12	8	4	8	187902	0.00425753850411385	Marine
62	GP13_32	6	3	6	21284	0.0281901898139447	Marine
63	GA02_7	0	0	0	5433	0	Marine
64	GA02_15	4	2	4	111766	0.00357890592845767	Marine
65	GA02_17J	0	0	0	11967	0	Marine
66	GA02_6	0	0	0	14964	0	Marine
67	GA02_16J	0	0	0	8314	0	Marine
68	GA02_18	12	6	12	96044	0.0124942734579984	Marine
