# Supplementary material for: Antimicrobial resistance dissemination via horizontal gene transfer is constrained in stratified waters
Source: Commun Biol. 2026 Mar 12;9:435. doi: 10.1038/s42003-026-09857-8 (PMC13022341; doi:10.1038/s42003-026-09857-8)
Supplement: Supplementary file 5 — Supplementary data 2 [file 42003_2026_9857_MOESM5_ESM.csv]

	Category	Env	Depth	DorR	Phylum	count	Category_group
1	A	lake	1	recipient	Pseudomonadota	1	Information storage & processing
2	A	lake	16	recipient	Pseudomonadota	1	Information storage & processing
3	C	lake	0.1	donor	Bacteroidota	1	Metabolism
4	C	lake	0.1	donor	Pseudomonadota	3	Metabolism
5	C	lake	0.1	recipient	Pseudomonadota	1	Metabolism
6	C	lake	0.2	donor	Actinomycetota	1	Metabolism
7	C	lake	0.2	donor	Pseudomonadota	4	Metabolism
8	C	lake	0.2	recipient	Actinomycetota	1	Metabolism
9	C	lake	0.2	recipient	Pseudomonadota	1	Metabolism
10	C	lake	0.25	donor	Actinomycetota	1	Metabolism
11	C	lake	0.25	donor	Pseudomonadota	5	Metabolism
12	C	lake	0.25	recipient	Bacteroidota	1	Metabolism
13	C	lake	0.55	recipient	Bacteroidota	4	Metabolism
14	C	lake	0.55	recipient	Pseudomonadota	4	Metabolism
15	C	lake	0.65	recipient	Pseudomonadota	3	Metabolism
16	C	lake	0.7	donor	Bacteroidota	1	Metabolism
17	C	lake	0.7	donor	Pseudomonadota	5	Metabolism
18	C	lake	0.7	recipient	Actinomycetota	3	Metabolism
19	C	lake	0.7	recipient	Pseudomonadota	4	Metabolism
20	C	lake	0.8	donor	Bacteroidota	8	Metabolism
21	C	lake	0.8	donor	Pseudomonadota	4	Metabolism
22	C	lake	0.8	recipient	Pseudomonadota	3	Metabolism
23	C	lake	1	donor	Actinomycetota	1	Metabolism
24	C	lake	1	donor	Pseudomonadota	3	Metabolism
25	C	lake	1	donor	Verrucomicrobiota	4	Metabolism
26	C	lake	1	recipient	Actinomycetota	7	Metabolism
27	C	lake	1	recipient	Pseudomonadota	2	Metabolism
28	C	lake	1.05	donor	Pseudomonadota	3	Metabolism
29	C	lake	1.05	recipient	Pseudomonadota	2	Metabolism
30	C	lake	1.05	recipient	Verrucomicrobiota	1	Metabolism
31	C	lake	1.3	donor	Actinomycetota	1	Metabolism
32	C	lake	1.3	donor	Bacteroidota	1	Metabolism
33	C	lake	1.3	recipient	Desulfobacterota_F	1	Metabolism
34	C	lake	1.3	recipient	Patescibacteria	1	Metabolism
35	C	lake	1.3	recipient	Pseudomonadota	7	Metabolism
36	C	lake	1.35	recipient	Pseudomonadota	1	Metabolism
37	C	lake	1.35	recipient	Verrucomicrobiota	1	Metabolism
38	C	lake	1.6	donor	Actinomycetota	1	Metabolism
39	C	lake	1.6	recipient	Bacteroidota	1	Metabolism
40	C	lake	1.85	donor	Bacteroidota	1	Metabolism
41	C	lake	1.85	donor	Chloroflexota	1	Metabolism
42	C	lake	1.85	donor	Pseudomonadota	1	Metabolism
43	C	lake	1.85	recipient	Verrucomicrobiota	1	Metabolism
44	C	lake	2	donor	Desulfobacterota_F	1	Metabolism
45	C	lake	2	donor	Patescibacteria	1	Metabolism
46	C	lake	2	donor	Pseudomonadota	5	Metabolism
47	C	lake	2	recipient	Bacteroidota	1	Metabolism
48	C	lake	2.2	donor	Bacteroidota	4	Metabolism
49	C	lake	2.2	recipient	Bacteroidota	1	Metabolism
50	C	lake	2.2	recipient	Pseudomonadota	5	Metabolism
51	C	lake	2.25	donor	Verrucomicrobiota	1	Metabolism
52	C	lake	2.25	recipient	Pseudomonadota	1	Metabolism
53	C	lake	2.25	recipient	Verrucomicrobiota	1	Metabolism
54	C	lake	2.35	donor	Bacteroidota	2	Metabolism
55	C	lake	2.35	donor	Pseudomonadota	5	Metabolism
56	C	lake	2.35	donor	Verrucomicrobiota	1	Metabolism
57	C	lake	2.35	recipient	Bacteroidota	1	Metabolism
58	C	lake	2.35	recipient	Pseudomonadota	2	Metabolism
59	C	lake	2.35	recipient	Verrucomicrobiota	1	Metabolism
60	C	lake	2.5	donor	Pseudomonadota	2	Metabolism
61	C	lake	2.5	recipient	Pseudomonadota	4	Metabolism
62	C	lake	2.5	recipient	Verrucomicrobiota	1	Metabolism
63	C	lake	2.65	donor	Bacteroidota	2	Metabolism
64	C	lake	2.65	donor	Pseudomonadota	1	Metabolism
65	C	lake	2.65	recipient	Pseudomonadota	3	Metabolism
66	C	lake	2.7	donor	Actinomycetota	2	Metabolism
67	C	lake	2.7	donor	Pseudomonadota	4	Metabolism
68	C	lake	2.7	recipient	Bacteroidota	5	Metabolism
69	C	lake	2.7	recipient	Pseudomonadota	6	Metabolism
70	C	lake	2.75	recipient	Pseudomonadota	1	Metabolism
71	C	lake	2.8	recipient	Bacteroidota	3	Metabolism
72	C	lake	2.9	recipient	Bacteroidota	1	Metabolism
73	C	lake	2.9	recipient	Pseudomonadota	1	Metabolism
74	C	lake	3	donor	Bacteroidota	1	Metabolism
75	C	lake	3	donor	Verrucomicrobiota	1	Metabolism
76	C	lake	3	recipient	Bacteroidota	6	Metabolism
77	C	lake	3	recipient	Pseudomonadota	1	Metabolism
78	C	lake	3	recipient	Verrucomicrobiota	1	Metabolism
79	C	lake	3.1	donor	Pseudomonadota	1	Metabolism
80	C	lake	3.1	recipient	Pseudomonadota	3	Metabolism
81	C	lake	3.1	recipient	Verrucomicrobiota	1	Metabolism
82	C	lake	3.15	donor	Bacteroidota	4	Metabolism
83	C	lake	3.15	donor	Pseudomonadota	5	Metabolism
84	C	lake	3.15	recipient	Pseudomonadota	4	Metabolism
85	C	lake	3.25	donor	Pseudomonadota	1	Metabolism
86	C	lake	3.25	donor	Verrucomicrobiota	4	Metabolism
87	C	lake	3.25	recipient	Verrucomicrobiota	1	Metabolism
88	C	lake	3.4	donor	Pseudomonadota	1	Metabolism
89	C	lake	3.4	recipient	Bacteroidota	4	Metabolism
90	C	lake	3.4	recipient	Pseudomonadota	6	Metabolism
91	C	lake	3.5	donor	Gemmatimonadota	1	Metabolism
92	C	lake	3.5	donor	Verrucomicrobiota	1	Metabolism
93	C	lake	3.6	recipient	Bacteroidota	1	Metabolism
94	C	lake	3.6	recipient	Pseudomonadota	1	Metabolism
95	C	lake	3.65	donor	Bacteroidota	3	Metabolism
96	C	lake	3.65	donor	Pseudomonadota	7	Metabolism
97	C	lake	3.65	recipient	Bacteroidota	3	Metabolism
98	C	lake	3.65	recipient	Pseudomonadota	2	Metabolism
99	C	lake	3.7	donor	Acidobacteriota	2	Metabolism
100	C	lake	3.7	recipient	Bacteroidota	3	Metabolism
101	C	lake	3.9	donor	Actinomycetota	1	Metabolism
102	C	lake	3.9	donor	Bacteroidota	6	Metabolism
103	C	lake	3.9	donor	Pseudomonadota	4	Metabolism
104	C	lake	3.9	recipient	Actinomycetota	2	Metabolism
105	C	lake	3.9	recipient	Bacteroidota	1	Metabolism
106	C	lake	3.9	recipient	Pseudomonadota	5	Metabolism
107	C	lake	3.9	recipient	Verrucomicrobiota	3	Metabolism
108	C	lake	4	recipient	Bacteroidota	2	Metabolism
109	C	lake	4	recipient	Desulfobacterota_F	1	Metabolism
110	C	lake	4	recipient	Verrucomicrobiota	2	Metabolism
111	C	lake	4.2	donor	Actinomycetota	3	Metabolism
112	C	lake	4.4	donor	Firestonebacteria	8	Metabolism
113	C	lake	4.4	recipient	Acidobacteriota	1	Metabolism
114	C	lake	4.4	recipient	Firestonebacteria	1	Metabolism
115	C	lake	4.5	recipient	Verrucomicrobiota	3	Metabolism
116	C	lake	5	donor	Actinomycetota	1	Metabolism
117	C	lake	5	donor	Verrucomicrobiota	1	Metabolism
118	C	lake	5.1	recipient	Verrucomicrobiota	1	Metabolism
119	C	lake	5.5	donor	Verrucomicrobiota	1	Metabolism
120	C	lake	5.5	recipient	Bacteroidota	2	Metabolism
121	C	lake	5.8	recipient	Bacteroidota	1	Metabolism
122	C	lake	5.8	recipient	Firestonebacteria	1	Metabolism
123	C	lake	5.9	donor	Bacteroidota	1	Metabolism
124	C	lake	5.9	donor	Pseudomonadota	14	Metabolism
125	C	lake	5.9	recipient	Bacteroidota	6	Metabolism
126	C	lake	5.9	recipient	Pseudomonadota	1	Metabolism
127	C	lake	6	donor	Pseudomonadota	1	Metabolism
128	C	lake	6	recipient	Actinomycetota	1	Metabolism
129	C	lake	6.25	donor	Pseudomonadota	1	Metabolism
130	C	lake	6.3	donor	Acidobacteriota	1	Metabolism
131	C	lake	6.3	donor	Firestonebacteria	10	Metabolism
132	C	lake	6.3	donor	Verrucomicrobiota	1	Metabolism
133	C	lake	6.5	donor	Acidobacteriota	3	Metabolism
134	C	lake	6.5	donor	Actinomycetota	1	Metabolism
135	C	lake	6.5	donor	Pseudomonadota	9	Metabolism
136	C	lake	6.5	recipient	Pseudomonadota	3	Metabolism
137	C	lake	7	donor	Pseudomonadota	3	Metabolism
138	C	lake	7	recipient	Pseudomonadota	12	Metabolism
139	C	lake	7.9	donor	Bacteroidota	3	Metabolism
140	C	lake	7.9	donor	Pseudomonadota	2	Metabolism
141	C	lake	7.9	recipient	Pseudomonadota	2	Metabolism
142	C	lake	8	donor	Planctomycetota	1	Metabolism
143	C	lake	8	donor	Pseudomonadota	4	Metabolism
144	C	lake	8	recipient	Acidobacteriota	1	Metabolism
145	C	lake	8	recipient	Actinomycetota	1	Metabolism
146	C	lake	8	recipient	Pseudomonadota	2	Metabolism
147	C	lake	10	recipient	Pseudomonadota	1	Metabolism
148	C	lake	11	recipient	Actinomycetota	1	Metabolism
149	C	lake	11	recipient	Planctomycetota	1	Metabolism
150	C	lake	13.9	recipient	Bacteroidota	5	Metabolism
151	C	lake	14	recipient	Bacteroidota	1	Metabolism
152	C	lake	18	recipient	Verrucomicrobiota	1	Metabolism
153	C	lake	20	recipient	Verrucomicrobiota	1	Metabolism
154	C	pond	0.45	recipient	Pseudomonadota	1	Metabolism
155	C	pond	0.95	recipient	Pseudomonadota	3	Metabolism
156	C	pond	1.05	recipient	Bacteroidota	7	Metabolism
157	C	pond	1.25	donor	Bacteroidota	2	Metabolism
158	C	pond	1.35	donor	Pseudomonadota	2	Metabolism
159	C	pond	1.35	recipient	Bacteroidota	2	Metabolism
160	C	pond	1.65	recipient	Pseudomonadota	1	Metabolism
161	C	pond	2.05	recipient	Bacteroidota	2	Metabolism
162	C	pond	2.25	donor	Bacteroidota	1	Metabolism
163	C	pond	2.25	donor	Pseudomonadota	1	Metabolism
164	C	pond	2.25	recipient	Bacteroidota	1	Metabolism
165	C	pond	2.35	donor	Bacteroidota	7	Metabolism
166	C	reservoir	1	recipient	Verrucomicrobiota	5	Metabolism
167	C	reservoir	5	donor	Verrucomicrobiota	5	Metabolism
168	D	lake	0.2	donor	Pseudomonadota	1	Cellular processes & signaling
169	D	lake	0.2	recipient	Pseudomonadota	1	Cellular processes & signaling
170	D	lake	0.25	donor	Bacteroidota	1	Cellular processes & signaling
171	D	lake	0.25	donor	Pseudomonadota	1	Cellular processes & signaling
172	D	lake	0.55	donor	Pseudomonadota	1	Cellular processes & signaling
173	D	lake	0.55	recipient	Bacteroidota	2	Cellular processes & signaling
174	D	lake	0.7	donor	Pseudomonadota	1	Cellular processes & signaling
175	D	lake	1	recipient	Bacteroidota	1	Cellular processes & signaling
176	D	lake	1	recipient	Pseudomonadota	1	Cellular processes & signaling
177	D	lake	1	recipient	Verrucomicrobiota	1	Cellular processes & signaling
178	D	lake	1.05	donor	Pseudomonadota	1	Cellular processes & signaling
179	D	lake	1.35	donor	Pseudomonadota	1	Cellular processes & signaling
180	D	lake	1.35	recipient	Acidobacteriota	1	Cellular processes & signaling
181	D	lake	1.85	donor	Acidobacteriota	1	Cellular processes & signaling
182	D	lake	1.85	recipient	Pseudomonadota	2	Cellular processes & signaling
183	D	lake	2.2	recipient	Pseudomonadota	1	Cellular processes & signaling
184	D	lake	2.35	donor	Bacteroidota	1	Cellular processes & signaling
185	D	lake	2.35	donor	Pseudomonadota	1	Cellular processes & signaling
186	D	lake	2.5	recipient	Pseudomonadota	1	Cellular processes & signaling
187	D	lake	2.65	donor	Bacteroidota	1	Cellular processes & signaling
188	D	lake	2.7	donor	Pseudomonadota	1	Cellular processes & signaling
189	D	lake	3	donor	Verrucomicrobiota	1	Cellular processes & signaling
190	D	lake	3	recipient	Bacteroidota	1	Cellular processes & signaling
191	D	lake	3.15	donor	Bacteroidota	1	Cellular processes & signaling
192	D	lake	3.15	donor	Desulfobacterota_F	1	Cellular processes & signaling
193	D	lake	3.15	donor	Pseudomonadota	2	Cellular processes & signaling
194	D	lake	3.4	recipient	Desulfobacterota_F	1	Cellular processes & signaling
195	D	lake	3.65	recipient	Desulfobacterota_F	1	Cellular processes & signaling
196	D	lake	3.7	recipient	Bacteroidota	2	Cellular processes & signaling
197	D	lake	3.9	recipient	Pseudomonadota	2	Cellular processes & signaling
198	D	lake	4.4	donor	Firestonebacteria	2	Cellular processes & signaling
199	D	lake	5.5	recipient	Verrucomicrobiota	1	Cellular processes & signaling
200	D	lake	5.8	donor	Firestonebacteria	1	Cellular processes & signaling
201	D	lake	5.9	recipient	Bacteroidota	1	Cellular processes & signaling
202	D	lake	6	donor	Actinomycetota	1	Cellular processes & signaling
203	D	lake	6.3	donor	Bacteroidota	1	Cellular processes & signaling
204	D	lake	6.3	donor	Firestonebacteria	2	Cellular processes & signaling
205	D	lake	6.5	donor	Pseudomonadota	1	Cellular processes & signaling
206	D	lake	7	recipient	Pseudomonadota	1	Cellular processes & signaling
207	D	lake	11	donor	Verrucomicrobiota	1	Cellular processes & signaling
208	D	lake	11	recipient	Actinomycetota	1	Cellular processes & signaling
209	D	pond	0.15	recipient	Pseudomonadota	1	Cellular processes & signaling
210	D	pond	0.45	donor	Pseudomonadota	1	Cellular processes & signaling
211	D	pond	1.05	recipient	Bacteroidota	3	Cellular processes & signaling
212	D	pond	1.35	recipient	Bacteroidota	3	Cellular processes & signaling
213	D	pond	2.25	recipient	Bacteroidota	3	Cellular processes & signaling
214	D	pond	2.35	donor	Bacteroidota	3	Cellular processes & signaling
215	D	reservoir	1	donor	Actinomycetota	1	Cellular processes & signaling
216	D	reservoir	5	recipient	Actinomycetota	1	Cellular processes & signaling
217	E	lake	0.1	donor	Pseudomonadota	3	Metabolism
218	E	lake	0.1	recipient	Actinomycetota	1	Metabolism
219	E	lake	0.1	recipient	Pseudomonadota	4	Metabolism
220	E	lake	0.2	recipient	Actinomycetota	3	Metabolism
221	E	lake	0.2	recipient	Bacteroidota	3	Metabolism
222	E	lake	0.2	recipient	Pseudomonadota	2	Metabolism
223	E	lake	0.25	donor	Actinomycetota	2	Metabolism
224	E	lake	0.25	donor	Bacteroidota	3	Metabolism
225	E	lake	0.25	donor	Pseudomonadota	1	Metabolism
226	E	lake	0.25	recipient	Actinomycetota	1	Metabolism
227	E	lake	0.25	recipient	Bacteroidota	1	Metabolism
228	E	lake	0.25	recipient	Pseudomonadota	1	Metabolism
229	E	lake	0.5	donor	Actinomycetota	2	Metabolism
230	E	lake	0.5	donor	Pseudomonadota	1	Metabolism
231	E	lake	0.5	recipient	Actinomycetota	1	Metabolism
232	E	lake	0.5	recipient	Pseudomonadota	1	Metabolism
233	E	lake	0.5	recipient	Verrucomicrobiota	1	Metabolism
234	E	lake	0.55	donor	Pseudomonadota	2	Metabolism
235	E	lake	0.55	recipient	Actinomycetota	1	Metabolism
236	E	lake	0.55	recipient	Bacteroidota	8	Metabolism
237	E	lake	0.55	recipient	Pseudomonadota	1	Metabolism
238	E	lake	0.65	donor	Actinomycetota	1	Metabolism
239	E	lake	0.65	recipient	Pseudomonadota	2	Metabolism
240	E	lake	0.7	donor	Actinomycetota	1	Metabolism
241	E	lake	0.7	donor	Pseudomonadota	8	Metabolism
242	E	lake	0.7	donor	Verrucomicrobiota	1	Metabolism
243	E	lake	0.7	recipient	Pseudomonadota	2	Metabolism
244	E	lake	0.8	donor	Actinomycetota	1	Metabolism
245	E	lake	0.8	donor	Bacteroidota	8	Metabolism
246	E	lake	1	donor	Actinomycetota	1	Metabolism
247	E	lake	1	donor	Bacteroidota	2	Metabolism
248	E	lake	1	donor	Pseudomonadota	3	Metabolism
249	E	lake	1	donor	Verrucomicrobiota	6	Metabolism
250	E	lake	1	recipient	Actinomycetota	6	Metabolism
251	E	lake	1	recipient	Bacteroidota	1	Metabolism
252	E	lake	1	recipient	Pseudomonadota	7	Metabolism
253	E	lake	1	recipient	Verrucomicrobiota	3	Metabolism
254	E	lake	1.05	recipient	Pseudomonadota	2	Metabolism
255	E	lake	1.05	recipient	Verrucomicrobiota	1	Metabolism
256	E	lake	1.3	donor	Actinomycetota	1	Metabolism
257	E	lake	1.3	donor	Bacteroidota	1	Metabolism
258	E	lake	1.3	recipient	Actinomycetota	1	Metabolism
259	E	lake	1.3	recipient	Bacteroidota	1	Metabolism
260	E	lake	1.35	donor	Verrucomicrobiota	1	Metabolism
261	E	lake	1.35	recipient	Pseudomonadota	2	Metabolism
262	E	lake	1.35	recipient	Verrucomicrobiota	1	Metabolism
263	E	lake	1.85	donor	Pseudomonadota	1	Metabolism
264	E	lake	1.85	recipient	Bacteroidota	2	Metabolism
265	E	lake	1.85	recipient	Pseudomonadota	3	Metabolism
266	E	lake	2	donor	Actinomycetota	1	Metabolism
267	E	lake	2	donor	Bacteroidota	1	Metabolism
268	E	lake	2	recipient	Bacteroidota	1	Metabolism
269	E	lake	2.2	donor	Bacteroidota	4	Metabolism
270	E	lake	2.2	donor	Pseudomonadota	2	Metabolism
271	E	lake	2.2	recipient	Bacteroidota	1	Metabolism
272	E	lake	2.2	recipient	Pseudomonadota	3	Metabolism
273	E	lake	2.25	recipient	Verrucomicrobiota	1	Metabolism
274	E	lake	2.35	donor	Bacteroidota	5	Metabolism
275	E	lake	2.35	donor	Chloroflexota	1	Metabolism
276	E	lake	2.35	donor	Pseudomonadota	3	Metabolism
277	E	lake	2.35	donor	Verrucomicrobiota	1	Metabolism
278	E	lake	2.35	recipient	Pseudomonadota	1	Metabolism
279	E	lake	2.5	donor	Pseudomonadota	1	Metabolism
280	E	lake	2.5	donor	Verrucomicrobiota	1	Metabolism
281	E	lake	2.5	recipient	Actinomycetota	1	Metabolism
282	E	lake	2.5	recipient	Pseudomonadota	6	Metabolism
283	E	lake	2.5	recipient	Verrucomicrobiota	3	Metabolism
284	E	lake	2.65	donor	Bacteroidota	3	Metabolism
285	E	lake	2.65	recipient	Chloroflexota	1	Metabolism
286	E	lake	2.65	recipient	Pseudomonadota	3	Metabolism
287	E	lake	2.7	donor	Actinomycetota	1	Metabolism
288	E	lake	2.7	donor	Pseudomonadota	9	Metabolism
289	E	lake	2.7	recipient	Bacteroidota	5	Metabolism
290	E	lake	2.7	recipient	Verrucomicrobiota	2	Metabolism
291	E	lake	2.75	donor	Chloroflexota	1	Metabolism
292	E	lake	2.75	recipient	Actinomycetota	1	Metabolism
293	E	lake	2.75	recipient	Verrucomicrobiota	1	Metabolism
294	E	lake	2.8	recipient	Acidobacteriota	1	Metabolism
295	E	lake	2.8	recipient	Pseudomonadota	1	Metabolism
296	E	lake	2.9	recipient	Actinomycetota	1	Metabolism
297	E	lake	2.9	recipient	Pseudomonadota	6	Metabolism
298	E	lake	3	donor	Bacteroidota	3	Metabolism
299	E	lake	3	donor	Elusimicrobiota	1	Metabolism
300	E	lake	3	recipient	Bacteroidota	3	Metabolism
301	E	lake	3.1	donor	Actinomycetota	1	Metabolism
302	E	lake	3.1	donor	Pseudomonadota	3	Metabolism
303	E	lake	3.1	donor	Verrucomicrobiota	2	Metabolism
304	E	lake	3.1	recipient	Actinomycetota	3	Metabolism
305	E	lake	3.1	recipient	Bacteroidota	1	Metabolism
306	E	lake	3.1	recipient	Pseudomonadota	2	Metabolism
307	E	lake	3.15	donor	Bacteroidota	4	Metabolism
308	E	lake	3.15	donor	Desulfobacterota_F	1	Metabolism
309	E	lake	3.15	donor	Pseudomonadota	9	Metabolism
310	E	lake	3.15	recipient	Pseudomonadota	6	Metabolism
311	E	lake	3.25	donor	Actinomycetota	1	Metabolism
312	E	lake	3.25	donor	Pseudomonadota	1	Metabolism
313	E	lake	3.25	donor	Verrucomicrobiota	5	Metabolism
314	E	lake	3.25	recipient	Acidobacteriota	1	Metabolism
315	E	lake	3.4	donor	Bacteroidota	1	Metabolism
316	E	lake	3.4	donor	Pseudomonadota	2	Metabolism
317	E	lake	3.4	donor	Verrucomicrobiota	3	Metabolism
318	E	lake	3.4	recipient	Bacteroidota	4	Metabolism
319	E	lake	3.4	recipient	Desulfobacterota_F	4	Metabolism
320	E	lake	3.4	recipient	Pseudomonadota	9	Metabolism
321	E	lake	3.5	donor	Verrucomicrobiota	2	Metabolism
322	E	lake	3.6	recipient	Bacteroidota	1	Metabolism
323	E	lake	3.65	donor	Bacteroidota	5	Metabolism
324	E	lake	3.65	donor	Chloroflexota	2	Metabolism
325	E	lake	3.65	donor	Desulfobacterota_F	3	Metabolism
326	E	lake	3.65	donor	Pseudomonadota	9	Metabolism
327	E	lake	3.65	recipient	Bacteroidota	4	Metabolism
328	E	lake	3.65	recipient	Desulfobacterota_F	2	Metabolism
329	E	lake	3.65	recipient	Verrucomicrobiota	3	Metabolism
330	E	lake	3.7	donor	Acidobacteriota	3	Metabolism
331	E	lake	3.7	donor	Bacteroidota	1	Metabolism
332	E	lake	3.7	recipient	Bacteroidota	1	Metabolism
333	E	lake	3.7	recipient	Pseudomonadota	1	Metabolism
334	E	lake	3.9	donor	Actinomycetota	1	Metabolism
335	E	lake	3.9	donor	Bacteroidota	1	Metabolism
336	E	lake	3.9	donor	Pseudomonadota	3	Metabolism
337	E	lake	3.9	donor	Verrucomicrobiota	2	Metabolism
338	E	lake	3.9	recipient	Actinomycetota	3	Metabolism
339	E	lake	3.9	recipient	Bacteroidota	8	Metabolism
340	E	lake	3.9	recipient	Pseudomonadota	5	Metabolism
341	E	lake	3.9	recipient	Verrucomicrobiota	4	Metabolism
342	E	lake	4	donor	Bacteroidota	1	Metabolism
343	E	lake	4	donor	Desulfobacterota	1	Metabolism
344	E	lake	4	donor	Pseudomonadota	1	Metabolism
345	E	lake	4	recipient	Desulfobacterota_F	4	Metabolism
346	E	lake	4	recipient	Verrucomicrobiota	2	Metabolism
347	E	lake	4.2	donor	Actinomycetota	1	Metabolism
348	E	lake	4.4	donor	Bacteroidota	1	Metabolism
349	E	lake	4.4	donor	Firestonebacteria	5	Metabolism
350	E	lake	4.4	donor	Pseudomonadota	1	Metabolism
351	E	lake	4.4	recipient	Acidobacteriota	1	Metabolism
352	E	lake	4.4	recipient	Firestonebacteria	1	Metabolism
353	E	lake	4.5	donor	Acidobacteriota	1	Metabolism
354	E	lake	4.5	recipient	Actinomycetota	1	Metabolism
355	E	lake	4.5	recipient	Verrucomicrobiota	4	Metabolism
356	E	lake	5	donor	Actinomycetota	1	Metabolism
357	E	lake	5	donor	Pseudomonadota	1	Metabolism
358	E	lake	5	donor	Verrucomicrobiota	1	Metabolism
359	E	lake	5	recipient	Pseudomonadota	1	Metabolism
360	E	lake	5	recipient	Verrucomicrobiota	1	Metabolism
361	E	lake	5.1	donor	Chloroflexota	1	Metabolism
362	E	lake	5.1	donor	Firestonebacteria	1	Metabolism
363	E	lake	5.1	donor	Omnitrophota	1	Metabolism
364	E	lake	5.1	donor	Verrucomicrobiota	1	Metabolism
365	E	lake	5.1	recipient	Acidobacteriota	4	Metabolism
366	E	lake	5.1	recipient	Bacteroidota	1	Metabolism
367	E	lake	5.5	donor	Bacteroidota	1	Metabolism
368	E	lake	5.5	donor	Pseudomonadota	3	Metabolism
369	E	lake	5.5	recipient	Bacteroidota	4	Metabolism
370	E	lake	5.8	donor	Firestonebacteria	1	Metabolism
371	E	lake	5.8	recipient	Bacteroidota	3	Metabolism
372	E	lake	5.8	recipient	Firestonebacteria	1	Metabolism
373	E	lake	5.8	recipient	Verrucomicrobiota	1	Metabolism
374	E	lake	5.9	donor	Pseudomonadota	10	Metabolism
375	E	lake	5.9	donor	Verrucomicrobiota	2	Metabolism
376	E	lake	5.9	recipient	Bacteroidota	4	Metabolism
377	E	lake	5.9	recipient	Chloroflexota	2	Metabolism
378	E	lake	5.9	recipient	Pseudomonadota	1	Metabolism
379	E	lake	5.9	recipient	Verrucomicrobiota	3	Metabolism
380	E	lake	6	donor	Actinomycetota	1	Metabolism
381	E	lake	6	donor	Cyanobacteriota	1	Metabolism
382	E	lake	6	donor	Planctomycetota	1	Metabolism
383	E	lake	6	donor	Verrucomicrobiota	1	Metabolism
384	E	lake	6	recipient	Bacteroidota	1	Metabolism
385	E	lake	6	recipient	Bdellovibrionota	1	Metabolism
386	E	lake	6	recipient	Pseudomonadota	1	Metabolism
387	E	lake	6.25	recipient	Actinomycetota	1	Metabolism
388	E	lake	6.3	donor	Bacteroidota	1	Metabolism
389	E	lake	6.3	donor	Firestonebacteria	3	Metabolism
390	E	lake	6.3	donor	Omnitrophota	1	Metabolism
391	E	lake	6.3	recipient	Verrucomicrobiota	1	Metabolism
392	E	lake	6.5	donor	Actinomycetota	2	Metabolism
393	E	lake	6.5	donor	Pseudomonadota	12	Metabolism
394	E	lake	6.5	donor	Verrucomicrobiota	1	Metabolism
395	E	lake	6.5	recipient	Bacteroidota	1	Metabolism
396	E	lake	6.5	recipient	Pseudomonadota	1	Metabolism
397	E	lake	7	donor	Bacteroidota	1	Metabolism
398	E	lake	7	donor	Pseudomonadota	2	Metabolism
399	E	lake	7	donor	Verrucomicrobiota	1	Metabolism
400	E	lake	7	recipient	Actinomycetota	1	Metabolism
401	E	lake	7	recipient	Pseudomonadota	11	Metabolism
402	E	lake	7.5	donor	Pseudomonadota	1	Metabolism
403	E	lake	7.5	recipient	Actinomycetota	1	Metabolism
404	E	lake	7.9	donor	Bacteroidota	3	Metabolism
405	E	lake	7.9	donor	Chloroflexota	1	Metabolism
406	E	lake	7.9	donor	Pseudomonadota	5	Metabolism
407	E	lake	7.9	donor	Verrucomicrobiota	4	Metabolism
408	E	lake	7.9	recipient	Pseudomonadota	2	Metabolism
409	E	lake	7.9	recipient	Verrucomicrobiota	1	Metabolism
410	E	lake	8	donor	Actinomycetota	1	Metabolism
411	E	lake	8	donor	Bacteroidota	1	Metabolism
412	E	lake	8	recipient	Actinomycetota	3	Metabolism
413	E	lake	8	recipient	Pseudomonadota	1	Metabolism
414	E	lake	10	recipient	Bacteroidota	1	Metabolism
415	E	lake	10	recipient	Pseudomonadota	1	Metabolism
416	E	lake	11	recipient	Actinomycetota	1	Metabolism
417	E	lake	12	donor	Actinomycetota	1	Metabolism
418	E	lake	13.9	donor	Bacteroidota	2	Metabolism
419	E	lake	13.9	donor	Chloroflexota	2	Metabolism
420	E	lake	13.9	recipient	Bacteroidota	10	Metabolism
421	E	lake	14	donor	Actinomycetota	1	Metabolism
422	E	lake	14	recipient	Actinomycetota	1	Metabolism
423	E	lake	14	recipient	Pseudomonadota	1	Metabolism
424	E	lake	16	recipient	Pseudomonadota	1	Metabolism
425	E	lake	18	donor	Actinomycetota	1	Metabolism
426	E	lake	18	recipient	Verrucomicrobiota	1	Metabolism
427	E	lake	20	donor	Pseudomonadota	2	Metabolism
428	E	pond	0.15	recipient	Pseudomonadota	2	Metabolism
429	E	pond	0.25	recipient	Bacteroidota	1	Metabolism
430	E	pond	0.45	donor	Actinomycetota	1	Metabolism
431	E	pond	0.45	donor	Pseudomonadota	1	Metabolism
432	E	pond	0.95	donor	Acidobacteriota	4	Metabolism
433	E	pond	0.95	donor	Pseudomonadota	1	Metabolism
434	E	pond	0.95	recipient	Pseudomonadota	1	Metabolism
435	E	pond	1.05	recipient	Bacteroidota	8	Metabolism
436	E	pond	1.25	recipient	Pseudomonadota	1	Metabolism
437	E	pond	1.35	donor	Bacteroidota	1	Metabolism
438	E	pond	1.35	recipient	Acidobacteriota	3	Metabolism
439	E	pond	1.35	recipient	Bacteroidota	3	Metabolism
440	E	pond	1.35	recipient	Pseudomonadota	2	Metabolism
441	E	pond	1.65	donor	Pseudomonadota	1	Metabolism
442	E	pond	1.85	recipient	Bacteroidota	2	Metabolism
443	E	pond	2.05	recipient	Acidobacteriota	1	Metabolism
444	E	pond	2.05	recipient	Pseudomonadota	1	Metabolism
445	E	pond	2.25	donor	Acidobacteriota	1	Metabolism
446	E	pond	2.25	recipient	Acidobacteriota	3	Metabolism
447	E	pond	2.25	recipient	Bacteroidota	3	Metabolism
448	E	pond	2.35	donor	Bacteroidota	8	Metabolism
449	F	lake	0.1	donor	Actinomycetota	2	Metabolism
450	F	lake	0.1	donor	Pseudomonadota	2	Metabolism
451	F	lake	0.1	recipient	Pseudomonadota	3	Metabolism
452	F	lake	0.1	recipient	Verrucomicrobiota	1	Metabolism
453	F	lake	0.2	donor	Pseudomonadota	2	Metabolism
454	F	lake	0.2	recipient	Pseudomonadota	2	Metabolism
455	F	lake	0.25	donor	Pseudomonadota	4	Metabolism
456	F	lake	0.5	donor	Actinomycetota	1	Metabolism
457	F	lake	0.55	donor	Pseudomonadota	1	Metabolism
458	F	lake	0.55	recipient	Bacteroidota	2	Metabolism
459	F	lake	0.65	donor	Actinomycetota	1	Metabolism
460	F	lake	0.65	recipient	Pseudomonadota	1	Metabolism
461	F	lake	0.8	donor	Bacteroidota	1	Metabolism
462	F	lake	0.8	donor	Pseudomonadota	1	Metabolism
463	F	lake	1	donor	Actinomycetota	1	Metabolism
464	F	lake	1	donor	Pseudomonadota	1	Metabolism
465	F	lake	1	donor	Verrucomicrobiota	1	Metabolism
466	F	lake	1	recipient	Actinomycetota	2	Metabolism
467	F	lake	1	recipient	Verrucomicrobiota	1	Metabolism
468	F	lake	1.05	donor	Pseudomonadota	1	Metabolism
469	F	lake	1.05	recipient	Pseudomonadota	1	Metabolism
470	F	lake	1.3	recipient	Pseudomonadota	2	Metabolism
471	F	lake	1.35	recipient	Acidobacteriota	1	Metabolism
472	F	lake	1.35	recipient	Pseudomonadota	1	Metabolism
473	F	lake	1.85	donor	Acidobacteriota	1	Metabolism
474	F	lake	1.85	donor	Bacteroidota	1	Metabolism
475	F	lake	1.85	donor	Pseudomonadota	2	Metabolism
476	F	lake	2	donor	Actinomycetota	1	Metabolism
477	F	lake	2	donor	Bacteroidota	1	Metabolism
478	F	lake	2	donor	Pseudomonadota	3	Metabolism
479	F	lake	2.25	donor	Verrucomicrobiota	1	Metabolism
480	F	lake	2.35	donor	Chloroflexota	1	Metabolism
481	F	lake	2.35	donor	Pseudomonadota	1	Metabolism
482	F	lake	2.35	donor	Verrucomicrobiota	1	Metabolism
483	F	lake	2.35	recipient	Bacteroidota	2	Metabolism
484	F	lake	2.35	recipient	Pseudomonadota	1	Metabolism
485	F	lake	2.5	donor	Pseudomonadota	1	Metabolism
486	F	lake	2.5	donor	Verrucomicrobiota	1	Metabolism
487	F	lake	2.5	recipient	Actinomycetota	2	Metabolism
488	F	lake	2.5	recipient	Pseudomonadota	1	Metabolism
489	F	lake	2.65	donor	Desulfobacterota	1	Metabolism
490	F	lake	2.65	recipient	Bacteroidota	1	Metabolism
491	F	lake	2.65	recipient	Pseudomonadota	1	Metabolism
492	F	lake	2.7	donor	Actinomycetota	3	Metabolism
493	F	lake	2.7	donor	Pseudomonadota	4	Metabolism
494	F	lake	2.7	recipient	Pseudomonadota	3	Metabolism
495	F	lake	2.75	donor	Pseudomonadota	1	Metabolism
496	F	lake	2.75	recipient	Verrucomicrobiota	1	Metabolism
497	F	lake	2.8	recipient	Bacteroidota	1	Metabolism
498	F	lake	2.9	recipient	Pseudomonadota	1	Metabolism
499	F	lake	3	recipient	Bacteroidota	3	Metabolism
500	F	lake	3	recipient	Pseudomonadota	1	Metabolism
501	F	lake	3	recipient	Verrucomicrobiota	2	Metabolism
502	F	lake	3.1	donor	Pseudomonadota	2	Metabolism
503	F	lake	3.1	recipient	Pseudomonadota	1	Metabolism
504	F	lake	3.15	donor	Pseudomonadota	3	Metabolism
505	F	lake	3.15	recipient	Pseudomonadota	2	Metabolism
506	F	lake	3.25	donor	Acidobacteriota	3	Metabolism
507	F	lake	3.25	donor	Pseudomonadota	1	Metabolism
508	F	lake	3.25	donor	Verrucomicrobiota	3	Metabolism
509	F	lake	3.4	donor	Verrucomicrobiota	2	Metabolism
510	F	lake	3.4	recipient	Bacteroidota	1	Metabolism
511	F	lake	3.4	recipient	Pseudomonadota	1	Metabolism
512	F	lake	3.5	donor	Verrucomicrobiota	1	Metabolism
513	F	lake	3.5	recipient	Verrucomicrobiota	1	Metabolism
514	F	lake	3.65	donor	Bacteroidota	3	Metabolism
515	F	lake	3.65	donor	Myxococcota	1	Metabolism
516	F	lake	3.65	donor	Pseudomonadota	4	Metabolism
517	F	lake	3.65	recipient	Pseudomonadota	2	Metabolism
518	F	lake	3.7	donor	Bacteroidota	1	Metabolism
519	F	lake	3.7	recipient	Verrucomicrobiota	2	Metabolism
520	F	lake	3.9	donor	Actinomycetota	1	Metabolism
521	F	lake	3.9	donor	Pseudomonadota	2	Metabolism
522	F	lake	3.9	donor	Verrucomicrobiota	1	Metabolism
523	F	lake	3.9	recipient	Verrucomicrobiota	1	Metabolism
524	F	lake	4	recipient	Bacteroidota	1	Metabolism
525	F	lake	4	recipient	Verrucomicrobiota	2	Metabolism
526	F	lake	4.2	donor	Actinomycetota	2	Metabolism
527	F	lake	4.2	donor	Verrucomicrobiota	1	Metabolism
528	F	lake	4.2	recipient	Pseudomonadota	1	Metabolism
529	F	lake	4.4	donor	Bacteroidota	1	Metabolism
530	F	lake	4.4	donor	Firestonebacteria	3	Metabolism
531	F	lake	4.5	donor	Acidobacteriota	1	Metabolism
532	F	lake	4.5	donor	Pseudomonadota	1	Metabolism
533	F	lake	4.5	donor	Verrucomicrobiota	1	Metabolism
534	F	lake	4.5	recipient	Acidobacteriota	2	Metabolism
535	F	lake	4.5	recipient	Verrucomicrobiota	3	Metabolism
536	F	lake	5.1	recipient	Firestonebacteria	1	Metabolism
537	F	lake	5.5	donor	Bacteroidota	1	Metabolism
538	F	lake	5.5	donor	Pseudomonadota	1	Metabolism
539	F	lake	5.5	recipient	Verrucomicrobiota	1	Metabolism
540	F	lake	5.9	donor	Pseudomonadota	2	Metabolism
541	F	lake	5.9	donor	Verrucomicrobiota	1	Metabolism
542	F	lake	5.9	recipient	Bacteroidota	2	Metabolism
543	F	lake	5.9	recipient	Pseudomonadota	1	Metabolism
544	F	lake	5.9	recipient	Verrucomicrobiota	3	Metabolism
545	F	lake	6	donor	Verrucomicrobiota	1	Metabolism
546	F	lake	6	recipient	Planctomycetota	1	Metabolism
547	F	lake	6.25	donor	Actinomycetota	1	Metabolism
548	F	lake	6.3	donor	Firestonebacteria	2	Metabolism
549	F	lake	6.5	donor	Actinomycetota	1	Metabolism
550	F	lake	6.5	donor	Pseudomonadota	1	Metabolism
551	F	lake	7	donor	Pseudomonadota	1	Metabolism
552	F	lake	7	recipient	Pseudomonadota	2	Metabolism
553	F	lake	7.5	recipient	Bacteroidota	1	Metabolism
554	F	lake	7.9	donor	Bacteroidota	4	Metabolism
555	F	lake	7.9	donor	Myxococcota	1	Metabolism
556	F	lake	7.9	donor	Pseudomonadota	2	Metabolism
557	F	lake	8	donor	Planctomycetota	1	Metabolism
558	F	lake	8	recipient	Actinomycetota	1	Metabolism
559	F	lake	8	recipient	Pseudomonadota	1	Metabolism
560	F	lake	10	donor	Planctomycetota	1	Metabolism
561	F	lake	10	recipient	Verrucomicrobiota	1	Metabolism
562	F	lake	11	donor	Verrucomicrobiota	1	Metabolism
563	F	lake	13.9	recipient	Bacteroidota	3	Metabolism
564	F	pond	0.55	donor	Pseudomonadota	1	Metabolism
565	F	pond	0.95	recipient	Actinomycetota	1	Metabolism
566	F	pond	0.95	recipient	Pseudomonadota	1	Metabolism
567	F	pond	1.05	recipient	Bacteroidota	6	Metabolism
568	F	pond	1.35	recipient	Bacteroidota	2	Metabolism
569	F	pond	1.35	recipient	Pseudomonadota	1	Metabolism
570	F	pond	1.65	recipient	Bacteroidota	1	Metabolism
571	F	pond	2.25	donor	Bacteroidota	1	Metabolism
572	F	pond	2.25	recipient	Bacteroidota	1	Metabolism
573	F	pond	2.35	donor	Bacteroidota	7	Metabolism
574	G	lake	0.1	donor	Actinomycetota	2	Metabolism
575	G	lake	0.1	donor	Pseudomonadota	2	Metabolism
576	G	lake	0.1	recipient	Actinomycetota	1	Metabolism
577	G	lake	0.1	recipient	Pseudomonadota	1	Metabolism
578	G	lake	0.1	recipient	Verrucomicrobiota	1	Metabolism
579	G	lake	0.2	donor	Pseudomonadota	2	Metabolism
580	G	lake	0.2	recipient	Pseudomonadota	2	Metabolism
581	G	lake	0.25	donor	Pseudomonadota	3	Metabolism
582	G	lake	0.25	donor	Verrucomicrobiota	1	Metabolism
583	G	lake	0.25	recipient	Actinomycetota	1	Metabolism
584	G	lake	0.5	donor	Actinomycetota	2	Metabolism
585	G	lake	0.5	recipient	Actinomycetota	1	Metabolism
586	G	lake	0.5	recipient	Verrucomicrobiota	1	Metabolism
587	G	lake	0.55	donor	Pseudomonadota	1	Metabolism
588	G	lake	0.55	recipient	Pseudomonadota	1	Metabolism
589	G	lake	0.65	donor	Actinomycetota	1	Metabolism
590	G	lake	0.7	donor	Pseudomonadota	3	Metabolism
591	G	lake	0.7	recipient	Actinomycetota	1	Metabolism
592	G	lake	0.8	donor	Pseudomonadota	1	Metabolism
593	G	lake	0.8	recipient	Pseudomonadota	1	Metabolism
594	G	lake	1	donor	Actinomycetota	1	Metabolism
595	G	lake	1	donor	Pseudomonadota	2	Metabolism
596	G	lake	1	donor	Verrucomicrobiota	6	Metabolism
597	G	lake	1	recipient	Pseudomonadota	2	Metabolism
598	G	lake	1	recipient	Verrucomicrobiota	1	Metabolism
599	G	lake	1.35	donor	Pseudomonadota	1	Metabolism
600	G	lake	1.35	recipient	Pseudomonadota	1	Metabolism
601	G	lake	1.5	donor	Actinomycetota	1	Metabolism
602	G	lake	1.85	recipient	Pseudomonadota	3	Metabolism
603	G	lake	1.85	recipient	Verrucomicrobiota	1	Metabolism
604	G	lake	2	donor	Actinomycetota	1	Metabolism
605	G	lake	2.2	recipient	Bacteroidota	2	Metabolism
606	G	lake	2.2	recipient	Pseudomonadota	3	Metabolism
607	G	lake	2.25	recipient	Pseudomonadota	2	Metabolism
608	G	lake	2.25	recipient	Verrucomicrobiota	4	Metabolism
609	G	lake	2.35	donor	Pseudomonadota	1	Metabolism
610	G	lake	2.35	donor	Verrucomicrobiota	1	Metabolism
611	G	lake	2.35	recipient	Chloroflexota	1	Metabolism
612	G	lake	2.35	recipient	Pseudomonadota	1	Metabolism
613	G	lake	2.5	donor	Actinomycetota	2	Metabolism
614	G	lake	2.5	recipient	Myxococcota	1	Metabolism
615	G	lake	2.5	recipient	Pseudomonadota	1	Metabolism
616	G	lake	2.65	donor	Chloroflexota	1	Metabolism
617	G	lake	2.65	recipient	Pseudomonadota	1	Metabolism
618	G	lake	2.7	donor	Pseudomonadota	3	Metabolism
619	G	lake	2.7	recipient	Actinomycetota	2	Metabolism
620	G	lake	2.7	recipient	Bacteroidota	2	Metabolism
621	G	lake	2.75	recipient	Verrucomicrobiota	1	Metabolism
622	G	lake	2.8	recipient	Pseudomonadota	1	Metabolism
623	G	lake	3	donor	Verrucomicrobiota	1	Metabolism
624	G	lake	3.1	donor	Pseudomonadota	3	Metabolism
625	G	lake	3.15	recipient	Pseudomonadota	1	Metabolism
626	G	lake	3.25	donor	Pseudomonadota	2	Metabolism
627	G	lake	3.25	donor	Verrucomicrobiota	2	Metabolism
628	G	lake	3.25	recipient	Actinomycetota	1	Metabolism
629	G	lake	3.4	donor	Bacteroidota	1	Metabolism
630	G	lake	3.4	recipient	Bacteroidota	1	Metabolism
631	G	lake	3.4	recipient	Chloroflexota	2	Metabolism
632	G	lake	3.5	donor	Cyanobacteriota	2	Metabolism
633	G	lake	3.65	donor	Bacteroidota	2	Metabolism
634	G	lake	3.65	donor	Planctomycetota	1	Metabolism
635	G	lake	3.65	donor	Pseudomonadota	1	Metabolism
636	G	lake	3.65	recipient	Bacteroidota	2	Metabolism
637	G	lake	3.65	recipient	Chloroflexota	1	Metabolism
638	G	lake	3.7	donor	Acidobacteriota	1	Metabolism
639	G	lake	3.9	donor	Actinomycetota	1	Metabolism
640	G	lake	3.9	donor	Pseudomonadota	1	Metabolism
641	G	lake	3.9	donor	Verrucomicrobiota	1	Metabolism
642	G	lake	3.9	recipient	Bacteroidota	1	Metabolism
643	G	lake	3.9	recipient	Pseudomonadota	1	Metabolism
644	G	lake	3.9	recipient	Verrucomicrobiota	5	Metabolism
645	G	lake	4	recipient	Actinomycetota	1	Metabolism
646	G	lake	4	recipient	Cyanobacteriota	2	Metabolism
647	G	lake	4.4	donor	Bacteroidota	2	Metabolism
648	G	lake	4.4	donor	Firestonebacteria	7	Metabolism
649	G	lake	4.4	recipient	Firestonebacteria	1	Metabolism
650	G	lake	4.5	donor	Verrucomicrobiota	4	Metabolism
651	G	lake	4.5	recipient	Verrucomicrobiota	1	Metabolism
652	G	lake	5	donor	Actinomycetota	3	Metabolism
653	G	lake	5.1	donor	Bacteroidota	2	Metabolism
654	G	lake	5.1	recipient	Bacteroidota	1	Metabolism
655	G	lake	5.5	recipient	Verrucomicrobiota	1	Metabolism
656	G	lake	5.9	recipient	Bacteroidota	2	Metabolism
657	G	lake	5.9	recipient	Chloroflexota	1	Metabolism
658	G	lake	5.9	recipient	Planctomycetota	1	Metabolism
659	G	lake	5.9	recipient	Verrucomicrobiota	1	Metabolism
660	G	lake	6.3	donor	Acidobacteriota	1	Metabolism
661	G	lake	6.3	donor	Bacteroidota	1	Metabolism
662	G	lake	6.3	donor	Firestonebacteria	8	Metabolism
663	G	lake	6.5	donor	Acidobacteriota	3	Metabolism
664	G	lake	6.5	donor	Pseudomonadota	2	Metabolism
665	G	lake	6.5	recipient	Verrucomicrobiota	1	Metabolism
666	G	lake	7	donor	Actinomycetota	1	Metabolism
667	G	lake	7	recipient	Pseudomonadota	3	Metabolism
668	G	lake	7.9	donor	Bacteroidota	6	Metabolism
669	G	lake	7.9	donor	Verrucomicrobiota	1	Metabolism
670	G	lake	8	donor	Pseudomonadota	3	Metabolism
671	G	lake	8	recipient	Actinomycetota	1	Metabolism
672	G	lake	10	recipient	Actinomycetota	1	Metabolism
673	G	lake	11	recipient	Bacteroidota	1	Metabolism
674	G	lake	12	donor	Actinomycetota	1	Metabolism
675	G	lake	12	recipient	Actinomycetota	1	Metabolism
676	G	lake	13.9	donor	Bacteroidota	1	Metabolism
677	G	lake	13.9	recipient	Bacteroidota	6	Metabolism
678	G	lake	16	donor	Actinomycetota	1	Metabolism
679	G	lake	20	donor	Actinomycetota	1	Metabolism
680	G	pond	0.25	recipient	Actinomycetota	1	Metabolism
681	G	pond	0.75	donor	Actinomycetota	1	Metabolism
682	G	pond	1.05	recipient	Bacteroidota	6	Metabolism
683	G	pond	1.25	donor	Bacteroidota	1	Metabolism
684	G	pond	1.35	donor	Bacteroidota	1	Metabolism
685	G	pond	1.35	recipient	Bacteroidota	1	Metabolism
686	G	pond	1.35	recipient	Desulfobacterota_F	1	Metabolism
687	G	pond	1.85	recipient	Bacteroidota	1	Metabolism
688	G	pond	2.05	recipient	Bacteroidota	1	Metabolism
689	G	pond	2.25	donor	Desulfobacterota_F	1	Metabolism
690	G	pond	2.25	recipient	Bacteroidota	1	Metabolism
691	G	pond	2.35	donor	Bacteroidota	6	Metabolism
692	G	reservoir	1	recipient	Verrucomicrobiota	1	Metabolism
693	G	reservoir	5	donor	Verrucomicrobiota	1	Metabolism
694	H	lake	0.1	donor	Pseudomonadota	4	Metabolism
695	H	lake	0.1	recipient	Pseudomonadota	4	Metabolism
696	H	lake	0.25	recipient	Bacteroidota	1	Metabolism
697	H	lake	0.5	donor	Actinomycetota	4	Metabolism
698	H	lake	0.5	recipient	Pseudomonadota	1	Metabolism
699	H	lake	0.55	recipient	Actinomycetota	1	Metabolism
700	H	lake	0.55	recipient	Bacteroidota	2	Metabolism
701	H	lake	0.55	recipient	Pseudomonadota	1	Metabolism
702	H	lake	0.7	donor	Actinomycetota	1	Metabolism
703	H	lake	0.7	donor	Pseudomonadota	6	Metabolism
704	H	lake	0.7	donor	Verrucomicrobiota	3	Metabolism
705	H	lake	0.8	donor	Bacteroidota	2	Metabolism
706	H	lake	1	donor	Bacteroidota	1	Metabolism
707	H	lake	1	donor	Pseudomonadota	1	Metabolism
708	H	lake	1	donor	Verrucomicrobiota	3	Metabolism
709	H	lake	1	recipient	Actinomycetota	2	Metabolism
710	H	lake	1	recipient	Bacteroidota	1	Metabolism
711	H	lake	1	recipient	Pseudomonadota	5	Metabolism
712	H	lake	1.05	donor	Pseudomonadota	1	Metabolism
713	H	lake	1.05	recipient	Actinomycetota	1	Metabolism
714	H	lake	1.3	recipient	Actinomycetota	1	Metabolism
715	H	lake	1.3	recipient	Pseudomonadota	1	Metabolism
716	H	lake	1.35	donor	Pseudomonadota	2	Metabolism
717	H	lake	1.35	recipient	Acidobacteriota	1	Metabolism
718	H	lake	1.5	recipient	Acidobacteriota	1	Metabolism
719	H	lake	1.5	recipient	Verrucomicrobiota	1	Metabolism
720	H	lake	1.6	recipient	Verrucomicrobiota	1	Metabolism
721	H	lake	1.85	donor	Acidobacteriota	1	Metabolism
722	H	lake	1.85	donor	Pseudomonadota	1	Metabolism
723	H	lake	1.85	recipient	Pseudomonadota	2	Metabolism
724	H	lake	2	donor	Actinomycetota	1	Metabolism
725	H	lake	2	recipient	Bacteroidota	3	Metabolism
726	H	lake	2.2	donor	Bacteroidota	4	Metabolism
727	H	lake	2.2	recipient	Pseudomonadota	5	Metabolism
728	H	lake	2.35	donor	Bacteroidota	3	Metabolism
729	H	lake	2.35	donor	Pseudomonadota	7	Metabolism
730	H	lake	2.35	recipient	Pseudomonadota	3	Metabolism
731	H	lake	2.5	recipient	Pseudomonadota	4	Metabolism
732	H	lake	2.5	recipient	Verrucomicrobiota	2	Metabolism
733	H	lake	2.65	donor	Bacteroidota	2	Metabolism
734	H	lake	2.65	recipient	Pseudomonadota	2	Metabolism
735	H	lake	2.7	donor	Pseudomonadota	4	Metabolism
736	H	lake	2.7	recipient	Bacteroidota	5	Metabolism
737	H	lake	2.7	recipient	Pseudomonadota	2	Metabolism
738	H	lake	2.7	recipient	Verrucomicrobiota	1	Metabolism
739	H	lake	2.8	recipient	Bacteroidota	2	Metabolism
740	H	lake	2.9	donor	Bacteroidota	1	Metabolism
741	H	lake	2.9	recipient	Bacteroidota	2	Metabolism
742	H	lake	3	donor	Bacteroidota	1	Metabolism
743	H	lake	3	recipient	Bacteroidota	1	Metabolism
744	H	lake	3.1	donor	Actinomycetota	1	Metabolism
745	H	lake	3.1	donor	Pseudomonadota	2	Metabolism
746	H	lake	3.1	donor	Verrucomicrobiota	1	Metabolism
747	H	lake	3.1	recipient	Actinomycetota	1	Metabolism
748	H	lake	3.1	recipient	Pseudomonadota	1	Metabolism
749	H	lake	3.15	donor	Bacteroidota	1	Metabolism
750	H	lake	3.15	donor	Desulfobacterota_F	1	Metabolism
751	H	lake	3.15	donor	Pseudomonadota	3	Metabolism
752	H	lake	3.25	donor	Acidobacteriota	1	Metabolism
753	H	lake	3.25	donor	Verrucomicrobiota	1	Metabolism
754	H	lake	3.4	donor	Acidobacteriota	1	Metabolism
755	H	lake	3.4	donor	Verrucomicrobiota	1	Metabolism
756	H	lake	3.4	recipient	Bacteroidota	3	Metabolism
757	H	lake	3.4	recipient	Desulfobacterota_F	3	Metabolism
758	H	lake	3.4	recipient	Pseudomonadota	1	Metabolism
759	H	lake	3.5	donor	Actinomycetota	1	Metabolism
760	H	lake	3.5	donor	Cyanobacteriota	1	Metabolism
761	H	lake	3.5	recipient	Patescibacteria	1	Metabolism
762	H	lake	3.6	recipient	Bacteroidota	1	Metabolism
763	H	lake	3.65	donor	Bacteroidota	4	Metabolism
764	H	lake	3.65	donor	Desulfobacterota_F	2	Metabolism
765	H	lake	3.65	recipient	Bacteroidota	2	Metabolism
766	H	lake	3.65	recipient	Pseudomonadota	2	Metabolism
767	H	lake	3.65	recipient	Verrucomicrobiota	2	Metabolism
768	H	lake	3.7	donor	Acidobacteriota	1	Metabolism
769	H	lake	3.7	recipient	Bacteroidota	2	Metabolism
770	H	lake	3.9	donor	Actinomycetota	2	Metabolism
771	H	lake	3.9	donor	Bacteroidota	2	Metabolism
772	H	lake	3.9	recipient	Actinomycetota	1	Metabolism
773	H	lake	3.9	recipient	Bacteroidota	1	Metabolism
774	H	lake	3.9	recipient	Pseudomonadota	1	Metabolism
775	H	lake	3.9	recipient	Verrucomicrobiota	3	Metabolism
776	H	lake	4	recipient	Actinomycetota	1	Metabolism
777	H	lake	4	recipient	Bacteroidota	1	Metabolism
778	H	lake	4	recipient	Cyanobacteriota	1	Metabolism
779	H	lake	4	recipient	Desulfobacterota_F	1	Metabolism
780	H	lake	4	recipient	Pseudomonadota	1	Metabolism
781	H	lake	4.2	donor	Actinomycetota	1	Metabolism
782	H	lake	4.2	recipient	Actinomycetota	1	Metabolism
783	H	lake	4.4	donor	Firestonebacteria	5	Metabolism
784	H	lake	4.4	recipient	Verrucomicrobiota	1	Metabolism
785	H	lake	4.5	recipient	Acidobacteriota	1	Metabolism
786	H	lake	4.5	recipient	Verrucomicrobiota	1	Metabolism
787	H	lake	5	donor	Pseudomonadota	2	Metabolism
788	H	lake	5.1	recipient	Acidobacteriota	1	Metabolism
789	H	lake	5.5	donor	Bacteroidota	1	Metabolism
790	H	lake	5.5	donor	Pseudomonadota	1	Metabolism
791	H	lake	5.8	donor	Firestonebacteria	1	Metabolism
792	H	lake	5.8	recipient	Bacteroidota	1	Metabolism
793	H	lake	5.8	recipient	Omnitrophota	1	Metabolism
794	H	lake	5.9	donor	Bacteroidota	2	Metabolism
795	H	lake	5.9	donor	Pseudomonadota	3	Metabolism
796	H	lake	5.9	recipient	Bacteroidota	3	Metabolism
797	H	lake	5.9	recipient	Verrucomicrobiota	3	Metabolism
798	H	lake	6	recipient	Pseudomonadota	2	Metabolism
799	H	lake	6.25	recipient	Actinomycetota	4	Metabolism
800	H	lake	6.3	donor	Acidobacteriota	1	Metabolism
801	H	lake	6.3	donor	Firestonebacteria	5	Metabolism
802	H	lake	6.3	donor	Omnitrophota	1	Metabolism
803	H	lake	6.5	donor	Acidobacteriota	1	Metabolism
804	H	lake	6.5	donor	Actinomycetota	2	Metabolism
805	H	lake	6.5	donor	Pseudomonadota	3	Metabolism
806	H	lake	7	recipient	Pseudomonadota	4	Metabolism
807	H	lake	7.5	donor	Pseudomonadota	1	Metabolism
808	H	lake	7.9	donor	Bacteroidota	4	Metabolism
809	H	lake	7.9	donor	Pseudomonadota	1	Metabolism
810	H	lake	7.9	donor	Verrucomicrobiota	3	Metabolism
811	H	lake	7.9	recipient	Verrucomicrobiota	1	Metabolism
812	H	lake	8	donor	Bacteroidota	1	Metabolism
813	H	lake	8	donor	Planctomycetota	1	Metabolism
814	H	lake	8	donor	Pseudomonadota	2	Metabolism
815	H	lake	8	recipient	Actinomycetota	2	Metabolism
816	H	lake	10	recipient	Pseudomonadota	1	Metabolism
817	H	lake	12	donor	Actinomycetota	1	Metabolism
818	H	lake	13.9	recipient	Acidobacteriota	1	Metabolism
819	H	lake	13.9	recipient	Bacteroidota	5	Metabolism
820	H	lake	18	recipient	Bacteroidota	1	Metabolism
821	H	lake	18	recipient	Pseudomonadota	1	Metabolism
822	H	lake	20	donor	Pseudomonadota	1	Metabolism
823	H	pond	0.25	recipient	Bacteroidota	4	Metabolism
824	H	pond	0.55	donor	Actinomycetota	1	Metabolism
825	H	pond	0.95	donor	Pseudomonadota	1	Metabolism
826	H	pond	0.95	recipient	Actinomycetota	1	Metabolism
827	H	pond	1.05	recipient	Bacteroidota	16	Metabolism
828	H	pond	1.35	recipient	Bacteroidota	5	Metabolism
829	H	pond	1.35	recipient	Desulfobacterota_F	2	Metabolism
830	H	pond	1.35	recipient	Pseudomonadota	1	Metabolism
831	H	pond	1.85	recipient	Bacteroidota	4	Metabolism
832	H	pond	2.25	donor	Bacteroidota	2	Metabolism
833	H	pond	2.25	donor	Desulfobacterota_F	2	Metabolism
834	H	pond	2.25	recipient	Bacteroidota	3	Metabolism
835	H	pond	2.35	donor	Bacteroidota	16	Metabolism
836	H	reservoir	1	donor	Verrucomicrobiota	3	Metabolism
837	H	reservoir	1	recipient	Cyanobacteriota	1	Metabolism
838	H	reservoir	5	donor	Cyanobacteriota	1	Metabolism
839	H	reservoir	5	recipient	Actinomycetota	1	Metabolism
840	H	reservoir	5	recipient	Verrucomicrobiota	3	Metabolism
841	H	reservoir	15	donor	Actinomycetota	1	Metabolism
842	I	lake	0.1	recipient	Pseudomonadota	1	Metabolism
843	I	lake	0.2	donor	Pseudomonadota	1	Metabolism
844	I	lake	0.2	recipient	Pseudomonadota	4	Metabolism
845	I	lake	0.25	donor	Bacteroidota	1	Metabolism
846	I	lake	0.25	donor	Pseudomonadota	1	Metabolism
847	I	lake	0.5	donor	Actinomycetota	1	Metabolism
848	I	lake	0.5	donor	Pseudomonadota	1	Metabolism
849	I	lake	0.5	recipient	Pseudomonadota	1	Metabolism
850	I	lake	0.55	donor	Pseudomonadota	3	Metabolism
851	I	lake	0.55	recipient	Bacteroidota	2	Metabolism
852	I	lake	0.55	recipient	Pseudomonadota	1	Metabolism
853	I	lake	0.65	donor	Actinomycetota	1	Metabolism
854	I	lake	0.7	donor	Actinomycetota	1	Metabolism
855	I	lake	0.7	donor	Pseudomonadota	1	Metabolism
856	I	lake	0.8	donor	Bacteroidota	3	Metabolism
857	I	lake	0.8	donor	Pseudomonadota	1	Metabolism
858	I	lake	0.8	recipient	Pseudomonadota	2	Metabolism
859	I	lake	1	donor	Actinomycetota	3	Metabolism
860	I	lake	1	donor	Verrucomicrobiota	1	Metabolism
861	I	lake	1	recipient	Actinomycetota	1	Metabolism
862	I	lake	1	recipient	Pseudomonadota	1	Metabolism
863	I	lake	1	recipient	Verrucomicrobiota	2	Metabolism
864	I	lake	1.3	recipient	Desulfobacterota_F	1	Metabolism
865	I	lake	1.3	recipient	Patescibacteria	1	Metabolism
866	I	lake	1.3	recipient	Verrucomicrobiota	1	Metabolism
867	I	lake	1.35	donor	Verrucomicrobiota	1	Metabolism
868	I	lake	1.35	recipient	Pseudomonadota	1	Metabolism
869	I	lake	1.85	donor	Bacteroidota	1	Metabolism
870	I	lake	1.85	recipient	Pseudomonadota	4	Metabolism
871	I	lake	2	donor	Desulfobacterota_F	1	Metabolism
872	I	lake	2	donor	Patescibacteria	1	Metabolism
873	I	lake	2	donor	Pseudomonadota	1	Metabolism
874	I	lake	2.2	recipient	Actinomycetota	1	Metabolism
875	I	lake	2.2	recipient	Bacteroidota	2	Metabolism
876	I	lake	2.25	donor	Verrucomicrobiota	1	Metabolism
877	I	lake	2.25	recipient	Verrucomicrobiota	1	Metabolism
878	I	lake	2.35	donor	Pseudomonadota	3	Metabolism
879	I	lake	2.35	donor	Verrucomicrobiota	2	Metabolism
880	I	lake	2.35	recipient	Bacteroidota	1	Metabolism
881	I	lake	2.35	recipient	Pseudomonadota	2	Metabolism
882	I	lake	2.5	recipient	Pseudomonadota	3	Metabolism
883	I	lake	2.65	recipient	Bacteroidota	1	Metabolism
884	I	lake	2.65	recipient	Pseudomonadota	4	Metabolism
885	I	lake	2.7	donor	Pseudomonadota	4	Metabolism
886	I	lake	2.7	recipient	Bacteroidota	2	Metabolism
887	I	lake	2.75	donor	Actinomycetota	1	Metabolism
888	I	lake	2.9	donor	Bacteroidota	1	Metabolism
889	I	lake	2.9	recipient	Pseudomonadota	1	Metabolism
890	I	lake	3	donor	Actinomycetota	1	Metabolism
891	I	lake	3	donor	Verrucomicrobiota	4	Metabolism
892	I	lake	3	recipient	Actinomycetota	1	Metabolism
893	I	lake	3	recipient	Verrucomicrobiota	1	Metabolism
894	I	lake	3.1	donor	Pseudomonadota	3	Metabolism
895	I	lake	3.1	recipient	Actinomycetota	2	Metabolism
896	I	lake	3.15	donor	Desulfobacterota_F	1	Metabolism
897	I	lake	3.15	donor	Pseudomonadota	1	Metabolism
898	I	lake	3.15	donor	Verrucomicrobiota	1	Metabolism
899	I	lake	3.15	recipient	Pseudomonadota	2	Metabolism
900	I	lake	3.25	donor	Pseudomonadota	1	Metabolism
901	I	lake	3.25	donor	Verrucomicrobiota	1	Metabolism
902	I	lake	3.25	recipient	Actinomycetota	1	Metabolism
903	I	lake	3.25	recipient	Verrucomicrobiota	1	Metabolism
904	I	lake	3.4	donor	Bacteroidota	1	Metabolism
905	I	lake	3.4	donor	Pseudomonadota	3	Metabolism
906	I	lake	3.4	donor	Verrucomicrobiota	3	Metabolism
907	I	lake	3.4	recipient	Desulfobacterota_F	1	Metabolism
908	I	lake	3.4	recipient	Pseudomonadota	5	Metabolism
909	I	lake	3.5	donor	Verrucomicrobiota	1	Metabolism
910	I	lake	3.65	donor	Bacteroidota	2	Metabolism
911	I	lake	3.65	donor	Pseudomonadota	3	Metabolism
912	I	lake	3.65	recipient	Pseudomonadota	5	Metabolism
913	I	lake	3.9	donor	Bacteroidota	1	Metabolism
914	I	lake	3.9	donor	Pseudomonadota	6	Metabolism
915	I	lake	3.9	donor	Verrucomicrobiota	1	Metabolism
916	I	lake	3.9	recipient	Pseudomonadota	1	Metabolism
917	I	lake	4	donor	Pseudomonadota	1	Metabolism
918	I	lake	4.2	donor	Verrucomicrobiota	1	Metabolism
919	I	lake	4.2	recipient	Pseudomonadota	1	Metabolism
920	I	lake	4.4	donor	Firestonebacteria	1	Metabolism
921	I	lake	4.4	recipient	Acidobacteriota	1	Metabolism
922	I	lake	4.5	recipient	Verrucomicrobiota	2	Metabolism
923	I	lake	5	recipient	Pseudomonadota	1	Metabolism
924	I	lake	5.1	recipient	Acidobacteriota	1	Metabolism
925	I	lake	5.5	donor	Pseudomonadota	1	Metabolism
926	I	lake	5.5	donor	Verrucomicrobiota	1	Metabolism
927	I	lake	5.5	recipient	Actinomycetota	1	Metabolism
928	I	lake	5.5	recipient	Verrucomicrobiota	3	Metabolism
929	I	lake	5.9	donor	Pseudomonadota	4	Metabolism
930	I	lake	5.9	recipient	Bacteroidota	3	Metabolism
931	I	lake	5.9	recipient	Pseudomonadota	3	Metabolism
932	I	lake	5.9	recipient	Verrucomicrobiota	2	Metabolism
933	I	lake	6.3	donor	Firestonebacteria	1	Metabolism
934	I	lake	6.5	donor	Pseudomonadota	3	Metabolism
935	I	lake	6.5	recipient	Bacteroidota	2	Metabolism
936	I	lake	6.5	recipient	Pseudomonadota	1	Metabolism
937	I	lake	7	donor	Bacteroidota	2	Metabolism
938	I	lake	7	recipient	Pseudomonadota	3	Metabolism
939	I	lake	7.9	donor	Bacteroidota	1	Metabolism
940	I	lake	7.9	donor	Pseudomonadota	2	Metabolism
941	I	lake	7.9	donor	Verrucomicrobiota	2	Metabolism
942	I	lake	7.9	recipient	Pseudomonadota	3	Metabolism
943	I	lake	7.9	recipient	Verrucomicrobiota	1	Metabolism
944	I	lake	8	donor	Planctomycetota	1	Metabolism
945	I	lake	8	donor	Pseudomonadota	1	Metabolism
946	I	lake	10	donor	Planctomycetota	2	Metabolism
947	I	lake	13.9	recipient	Bacteroidota	4	Metabolism
948	I	pond	0.15	recipient	Pseudomonadota	1	Metabolism
949	I	pond	0.45	donor	Pseudomonadota	1	Metabolism
950	I	pond	0.45	recipient	Pseudomonadota	1	Metabolism
951	I	pond	0.95	donor	Pseudomonadota	1	Metabolism
952	I	pond	0.95	donor	Verrucomicrobiota	1	Metabolism
953	I	pond	1.05	donor	Actinomycetota	1	Metabolism
954	I	pond	1.05	recipient	Bacteroidota	2	Metabolism
955	I	pond	1.35	recipient	Bacteroidota	1	Metabolism
956	I	pond	1.35	recipient	Desulfobacterota_F	2	Metabolism
957	I	pond	1.35	recipient	Pseudomonadota	1	Metabolism
958	I	pond	1.35	recipient	Verrucomicrobiota	1	Metabolism
959	I	pond	2.25	donor	Desulfobacterota_F	2	Metabolism
960	I	pond	2.25	recipient	Bacteroidota	1	Metabolism
961	I	pond	2.35	donor	Bacteroidota	2	Metabolism
962	I	reservoir	1	donor	Bacteroidota	1	Metabolism
963	I	reservoir	5	recipient	Bacteroidota	1	Metabolism
964	J	lake	0.1	donor	Actinomycetota	2	Information storage & processing
965	J	lake	0.1	donor	Bdellovibrionota	1	Information storage & processing
966	J	lake	0.1	donor	Pseudomonadota	13	Information storage & processing
967	J	lake	0.1	recipient	Pseudomonadota	1	Information storage & processing
968	J	lake	0.2	donor	Pseudomonadota	3	Information storage & processing
969	J	lake	0.2	recipient	Actinomycetota	2	Information storage & processing
970	J	lake	0.2	recipient	Bacteroidota	1	Information storage & processing
971	J	lake	0.2	recipient	Pseudomonadota	1	Information storage & processing
972	J	lake	0.25	donor	Bacteroidota	2	Information storage & processing
973	J	lake	0.25	donor	Pseudomonadota	3	Information storage & processing
974	J	lake	0.25	recipient	Actinomycetota	1	Information storage & processing
975	J	lake	0.25	recipient	Bacteroidota	1	Information storage & processing
976	J	lake	0.5	donor	Actinomycetota	3	Information storage & processing
977	J	lake	0.5	donor	Pseudomonadota	2	Information storage & processing
978	J	lake	0.55	donor	Pseudomonadota	1	Information storage & processing
979	J	lake	0.55	recipient	Bacteroidota	7	Information storage & processing
980	J	lake	0.55	recipient	Pseudomonadota	2	Information storage & processing
981	J	lake	0.65	donor	Actinomycetota	1	Information storage & processing
982	J	lake	0.65	donor	Pseudomonadota	4	Information storage & processing
983	J	lake	0.65	recipient	Pseudomonadota	8	Information storage & processing
984	J	lake	0.7	donor	Pseudomonadota	7	Information storage & processing
985	J	lake	0.7	donor	Verrucomicrobiota	2	Information storage & processing
986	J	lake	0.7	recipient	Actinomycetota	3	Information storage & processing
987	J	lake	0.7	recipient	Pseudomonadota	4	Information storage & processing
988	J	lake	0.8	donor	Bacteroidota	7	Information storage & processing
989	J	lake	0.8	donor	Pseudomonadota	2	Information storage & processing
990	J	lake	0.8	recipient	Pseudomonadota	1	Information storage & processing
991	J	lake	1	donor	Actinomycetota	1	Information storage & processing
992	J	lake	1	donor	Bacteroidota	1	Information storage & processing
993	J	lake	1	donor	Pseudomonadota	8	Information storage & processing
994	J	lake	1	donor	Verrucomicrobiota	2	Information storage & processing
995	J	lake	1	recipient	Actinomycetota	10	Information storage & processing
996	J	lake	1	recipient	Bacteroidota	3	Information storage & processing
997	J	lake	1	recipient	Pseudomonadota	3	Information storage & processing
998	J	lake	1	recipient	Verrucomicrobiota	7	Information storage & processing
999	J	lake	1.05	donor	Pseudomonadota	3	Information storage & processing
1000	J	lake	1.05	recipient	Pseudomonadota	6	Information storage & processing
1001	J	lake	1.3	donor	Bacteroidota	4	Information storage & processing
1002	J	lake	1.3	recipient	Desulfobacterota_F	1	Information storage & processing
1003	J	lake	1.3	recipient	Pseudomonadota	1	Information storage & processing
1004	J	lake	1.35	donor	Pseudomonadota	1	Information storage & processing
1005	J	lake	1.35	recipient	Pseudomonadota	5	Information storage & processing
1006	J	lake	1.6	donor	Actinomycetota	1	Information storage & processing
1007	J	lake	1.6	recipient	Pseudomonadota	2	Information storage & processing
1008	J	lake	1.6	recipient	Verrucomicrobiota	1	Information storage & processing
1009	J	lake	1.85	donor	Bacteroidota	9	Information storage & processing
1010	J	lake	1.85	recipient	Pseudomonadota	2	Information storage & processing
1011	J	lake	2	donor	Bacteroidota	1	Information storage & processing
1012	J	lake	2	donor	Desulfobacterota_F	1	Information storage & processing
1013	J	lake	2	donor	Pseudomonadota	2	Information storage & processing
1014	J	lake	2	donor	Verrucomicrobiota	1	Information storage & processing
1015	J	lake	2	recipient	Bacteroidota	3	Information storage & processing
1016	J	lake	2.2	donor	Pseudomonadota	2	Information storage & processing
1017	J	lake	2.2	recipient	Actinomycetota	1	Information storage & processing
1018	J	lake	2.2	recipient	Bacteroidota	2	Information storage & processing
1019	J	lake	2.2	recipient	Pseudomonadota	3	Information storage & processing
1020	J	lake	2.25	donor	Acidobacteriota	1	Information storage & processing
1021	J	lake	2.25	donor	Actinomycetota	1	Information storage & processing
1022	J	lake	2.25	donor	Verrucomicrobiota	2	Information storage & processing
1023	J	lake	2.25	recipient	Verrucomicrobiota	3	Information storage & processing
1024	J	lake	2.35	donor	Actinomycetota	1	Information storage & processing
1025	J	lake	2.35	donor	Bacteroidota	9	Information storage & processing
1026	J	lake	2.35	donor	Pseudomonadota	6	Information storage & processing
1027	J	lake	2.35	donor	Verrucomicrobiota	2	Information storage & processing
1028	J	lake	2.35	recipient	Bacteroidota	5	Information storage & processing
1029	J	lake	2.35	recipient	Chloroflexota	2	Information storage & processing
1030	J	lake	2.35	recipient	Pseudomonadota	5	Information storage & processing
1031	J	lake	2.5	donor	Pseudomonadota	1	Information storage & processing
1032	J	lake	2.5	recipient	Actinomycetota	1	Information storage & processing
1033	J	lake	2.5	recipient	Pseudomonadota	6	Information storage & processing
1034	J	lake	2.65	donor	Bacteroidota	4	Information storage & processing
1035	J	lake	2.65	donor	Pseudomonadota	1	Information storage & processing
1036	J	lake	2.65	recipient	Bacteroidota	3	Information storage & processing
1037	J	lake	2.65	recipient	Pseudomonadota	5	Information storage & processing
1038	J	lake	2.7	donor	Actinomycetota	2	Information storage & processing
1039	J	lake	2.7	donor	Pseudomonadota	10	Information storage & processing
1040	J	lake	2.7	recipient	Actinomycetota	1	Information storage & processing
1041	J	lake	2.7	recipient	Bacteroidota	3	Information storage & processing
1042	J	lake	2.7	recipient	Pseudomonadota	9	Information storage & processing
1043	J	lake	2.7	recipient	Verrucomicrobiota	1	Information storage & processing
1044	J	lake	2.75	donor	Pseudomonadota	1	Information storage & processing
1045	J	lake	2.75	recipient	Pseudomonadota	1	Information storage & processing
1046	J	lake	2.8	recipient	Bacteroidota	3	Information storage & processing
1047	J	lake	2.9	donor	Actinomycetota	1	Information storage & processing
1048	J	lake	2.9	donor	Bacteroidota	1	Information storage & processing
1049	J	lake	2.9	donor	Chloroflexota	2	Information storage & processing
1050	J	lake	2.9	recipient	Pseudomonadota	4	Information storage & processing
1051	J	lake	3	donor	Acidobacteriota	1	Information storage & processing
1052	J	lake	3	donor	Actinomycetota	1	Information storage & processing
1053	J	lake	3	donor	Bacteroidota	2	Information storage & processing
1054	J	lake	3	donor	Verrucomicrobiota	3	Information storage & processing
1055	J	lake	3	recipient	Bacteroidota	5	Information storage & processing
1056	J	lake	3	recipient	Verrucomicrobiota	2	Information storage & processing
1057	J	lake	3.1	donor	Actinomycetota	2	Information storage & processing
1058	J	lake	3.1	donor	Pseudomonadota	3	Information storage & processing
1059	J	lake	3.1	recipient	Actinomycetota	1	Information storage & processing
1060	J	lake	3.1	recipient	Pseudomonadota	3	Information storage & processing
1061	J	lake	3.15	donor	Bacteroidota	1	Information storage & processing
1062	J	lake	3.15	donor	Pseudomonadota	1	Information storage & processing
1063	J	lake	3.15	donor	Verrucomicrobiota	2	Information storage & processing
1064	J	lake	3.15	recipient	Pseudomonadota	3	Information storage & processing
1065	J	lake	3.25	donor	Acidobacteriota	2	Information storage & processing
1066	J	lake	3.25	donor	Pseudomonadota	1	Information storage & processing
1067	J	lake	3.25	donor	Verrucomicrobiota	3	Information storage & processing
1068	J	lake	3.25	recipient	Acidobacteriota	3	Information storage & processing
1069	J	lake	3.25	recipient	Actinomycetota	1	Information storage & processing
1070	J	lake	3.25	recipient	Verrucomicrobiota	4	Information storage & processing
1071	J	lake	3.4	donor	Acidobacteriota	2	Information storage & processing
1072	J	lake	3.4	donor	Bacteroidota	2	Information storage & processing
1073	J	lake	3.4	donor	Pseudomonadota	2	Information storage & processing
1074	J	lake	3.4	donor	Verrucomicrobiota	2	Information storage & processing
1075	J	lake	3.4	recipient	Bacteroidota	4	Information storage & processing
1076	J	lake	3.4	recipient	Chloroflexota	1	Information storage & processing
1077	J	lake	3.4	recipient	Desulfobacterota_F	1	Information storage & processing
1078	J	lake	3.4	recipient	Pseudomonadota	8	Information storage & processing
1079	J	lake	3.5	donor	Verrucomicrobiota	1	Information storage & processing
1080	J	lake	3.5	recipient	Patescibacteria	1	Information storage & processing
1081	J	lake	3.6	recipient	Bacteroidota	2	Information storage & processing
1082	J	lake	3.65	donor	Bacteroidota	4	Information storage & processing
1083	J	lake	3.65	donor	Chloroflexota	1	Information storage & processing
1084	J	lake	3.65	donor	Desulfobacterota_F	1	Information storage & processing
1085	J	lake	3.65	donor	Planctomycetota	1	Information storage & processing
1086	J	lake	3.65	donor	Pseudomonadota	3	Information storage & processing
1087	J	lake	3.65	recipient	Bacteroidota	1	Information storage & processing
1088	J	lake	3.65	recipient	Pseudomonadota	1	Information storage & processing
1089	J	lake	3.65	recipient	Verrucomicrobiota	2	Information storage & processing
1090	J	lake	3.7	donor	Acidobacteriota	1	Information storage & processing
1091	J	lake	3.7	donor	Actinomycetota	1	Information storage & processing
1092	J	lake	3.7	donor	Verrucomicrobiota	1	Information storage & processing
1093	J	lake	3.7	recipient	Bacteroidota	4	Information storage & processing
1094	J	lake	3.7	recipient	Verrucomicrobiota	2	Information storage & processing
1095	J	lake	3.9	donor	Actinomycetota	2	Information storage & processing
1096	J	lake	3.9	donor	Bacteroidota	5	Information storage & processing
1097	J	lake	3.9	donor	Pseudomonadota	2	Information storage & processing
1098	J	lake	3.9	donor	Verrucomicrobiota	1	Information storage & processing
1099	J	lake	3.9	recipient	Acidobacteriota	1	Information storage & processing
1100	J	lake	3.9	recipient	Actinomycetota	6	Information storage & processing
1101	J	lake	3.9	recipient	Bacteroidota	2	Information storage & processing
1102	J	lake	3.9	recipient	Cyanobacteriota	1	Information storage & processing
1103	J	lake	3.9	recipient	Pseudomonadota	2	Information storage & processing
1104	J	lake	3.9	recipient	Verrucomicrobiota	1	Information storage & processing
1105	J	lake	4	donor	Bacteroidota	2	Information storage & processing
1106	J	lake	4	donor	Pseudomonadota	1	Information storage & processing
1107	J	lake	4	recipient	Actinomycetota	1	Information storage & processing
1108	J	lake	4	recipient	Verrucomicrobiota	1	Information storage & processing
1109	J	lake	4.2	donor	Acidobacteriota	1	Information storage & processing
1110	J	lake	4.2	donor	Actinomycetota	2	Information storage & processing
1111	J	lake	4.2	donor	Cyanobacteriota	1	Information storage & processing
1112	J	lake	4.2	donor	Pseudomonadota	1	Information storage & processing
1113	J	lake	4.4	donor	Acidobacteriota	2	Information storage & processing
1114	J	lake	4.4	donor	Bacteroidota	2	Information storage & processing
1115	J	lake	4.4	donor	Chloroflexota	1	Information storage & processing
1116	J	lake	4.4	donor	Firestonebacteria	4	Information storage & processing
1117	J	lake	4.4	donor	Omnitrophota	2	Information storage & processing
1118	J	lake	4.4	recipient	Acidobacteriota	1	Information storage & processing
1119	J	lake	4.4	recipient	Desulfobacterota	1	Information storage & processing
1120	J	lake	4.4	recipient	Patescibacteria	1	Information storage & processing
1121	J	lake	4.4	recipient	Verrucomicrobiota	1	Information storage & processing
1122	J	lake	4.5	donor	Acidobacteriota	2	Information storage & processing
1123	J	lake	4.5	donor	Actinomycetota	1	Information storage & processing
1124	J	lake	4.5	donor	Verrucomicrobiota	1	Information storage & processing
1125	J	lake	4.5	recipient	Acidobacteriota	2	Information storage & processing
1126	J	lake	4.5	recipient	Verrucomicrobiota	4	Information storage & processing
1127	J	lake	5	donor	Actinomycetota	2	Information storage & processing
1128	J	lake	5	donor	Pseudomonadota	4	Information storage & processing
1129	J	lake	5	recipient	Pseudomonadota	2	Information storage & processing
1130	J	lake	5.1	donor	Acidobacteriota	1	Information storage & processing
1131	J	lake	5.1	donor	Bacteroidota	2	Information storage & processing
1132	J	lake	5.1	donor	Verrucomicrobiota	1	Information storage & processing
1133	J	lake	5.1	recipient	Acidobacteriota	1	Information storage & processing
1134	J	lake	5.1	recipient	Firestonebacteria	1	Information storage & processing
1135	J	lake	5.1	recipient	Patescibacteria	1	Information storage & processing
1136	J	lake	5.5	donor	Acidobacteriota	1	Information storage & processing
1137	J	lake	5.5	recipient	Bacteroidota	2	Information storage & processing
1138	J	lake	5.5	recipient	Verrucomicrobiota	2	Information storage & processing
1139	J	lake	5.8	recipient	Bacteroidota	3	Information storage & processing
1140	J	lake	5.8	recipient	Firestonebacteria	1	Information storage & processing
1141	J	lake	5.8	recipient	Omnitrophota	1	Information storage & processing
1142	J	lake	5.8	recipient	Planctomycetota	1	Information storage & processing
1143	J	lake	5.9	donor	Bacteroidota	1	Information storage & processing
1144	J	lake	5.9	donor	Pseudomonadota	1	Information storage & processing
1145	J	lake	5.9	donor	Verrucomicrobiota	3	Information storage & processing
1146	J	lake	5.9	recipient	Bacteroidota	6	Information storage & processing
1147	J	lake	5.9	recipient	Planctomycetota	1	Information storage & processing
1148	J	lake	5.9	recipient	Pseudomonadota	3	Information storage & processing
1149	J	lake	5.9	recipient	Verrucomicrobiota	8	Information storage & processing
1150	J	lake	6	donor	Planctomycetota	2	Information storage & processing
1151	J	lake	6	donor	Pseudomonadota	3	Information storage & processing
1152	J	lake	6	recipient	Pseudomonadota	1	Information storage & processing
1153	J	lake	6.25	recipient	Actinomycetota	1	Information storage & processing
1154	J	lake	6.3	donor	Acidobacteriota	3	Information storage & processing
1155	J	lake	6.3	donor	Bacteroidota	3	Information storage & processing
1156	J	lake	6.3	donor	Firestonebacteria	4	Information storage & processing
1157	J	lake	6.3	donor	Omnitrophota	3	Information storage & processing
1158	J	lake	6.5	donor	Acidobacteriota	1	Information storage & processing
1159	J	lake	6.5	donor	Actinomycetota	5	Information storage & processing
1160	J	lake	6.5	donor	Pseudomonadota	4	Information storage & processing
1161	J	lake	6.5	donor	Verrucomicrobiota	1	Information storage & processing
1162	J	lake	6.5	recipient	Bacteroidota	1	Information storage & processing
1163	J	lake	7	donor	Verrucomicrobiota	1	Information storage & processing
1164	J	lake	7	recipient	Pseudomonadota	4	Information storage & processing
1165	J	lake	7.5	recipient	Actinomycetota	1	Information storage & processing
1166	J	lake	7.9	donor	Bacteroidota	9	Information storage & processing
1167	J	lake	7.9	donor	Chloroflexota	1	Information storage & processing
1168	J	lake	7.9	donor	Pseudomonadota	5	Information storage & processing
1169	J	lake	7.9	donor	Verrucomicrobiota	6	Information storage & processing
1170	J	lake	7.9	recipient	Bacteroidota	1	Information storage & processing
1171	J	lake	7.9	recipient	Pseudomonadota	2	Information storage & processing
1172	J	lake	7.9	recipient	Verrucomicrobiota	4	Information storage & processing
1173	J	lake	8	donor	Bacteroidota	1	Information storage & processing
1174	J	lake	8	donor	Planctomycetota	1	Information storage & processing
1175	J	lake	8	donor	Pseudomonadota	1	Information storage & processing
1176	J	lake	8	recipient	Actinomycetota	6	Information storage & processing
1177	J	lake	8	recipient	Planctomycetota	1	Information storage & processing
1178	J	lake	8	recipient	Pseudomonadota	2	Information storage & processing
1179	J	lake	10	donor	Actinomycetota	1	Information storage & processing
1180	J	lake	10	donor	Bacteroidota	1	Information storage & processing
1181	J	lake	10	recipient	Actinomycetota	2	Information storage & processing
1182	J	lake	10	recipient	Verrucomicrobiota	1	Information storage & processing
1183	J	lake	11	donor	Verrucomicrobiota	2	Information storage & processing
1184	J	lake	11	recipient	Actinomycetota	1	Information storage & processing
1185	J	lake	13.9	donor	Bacteroidota	1	Information storage & processing
1186	J	lake	13.9	recipient	Acidobacteriota	1	Information storage & processing
1187	J	lake	13.9	recipient	Bacteroidota	12	Information storage & processing
1188	J	lake	13.9	recipient	Chloroflexota	1	Information storage & processing
1189	J	lake	14	recipient	Bacteroidota	2	Information storage & processing
1190	J	lake	14	recipient	Verrucomicrobiota	1	Information storage & processing
1191	J	lake	16	donor	Bacteroidota	2	Information storage & processing
1192	J	lake	18	donor	Bacteroidota	1	Information storage & processing
1193	J	lake	18	recipient	Bacteroidota	1	Information storage & processing
1194	J	pond	0.15	recipient	Actinomycetota	1	Information storage & processing
1195	J	pond	0.25	recipient	Bacteroidota	2	Information storage & processing
1196	J	pond	0.45	donor	Actinomycetota	1	Information storage & processing
1197	J	pond	0.45	recipient	Pseudomonadota	1	Information storage & processing
1198	J	pond	0.55	donor	Actinomycetota	1	Information storage & processing
1199	J	pond	0.55	recipient	Pseudomonadota	1	Information storage & processing
1200	J	pond	0.75	donor	Pseudomonadota	2	Information storage & processing
1201	J	pond	0.95	donor	Pseudomonadota	1	Information storage & processing
1202	J	pond	0.95	donor	Verrucomicrobiota	1	Information storage & processing
1203	J	pond	0.95	recipient	Pseudomonadota	1	Information storage & processing
1204	J	pond	1.05	donor	Actinomycetota	1	Information storage & processing
1205	J	pond	1.05	recipient	Bacteroidota	14	Information storage & processing
1206	J	pond	1.05	recipient	Pseudomonadota	1	Information storage & processing
1207	J	pond	1.25	donor	Bacteroidota	1	Information storage & processing
1208	J	pond	1.35	donor	Bacteroidota	1	Information storage & processing
1209	J	pond	1.35	recipient	Acidobacteriota	1	Information storage & processing
1210	J	pond	1.35	recipient	Actinomycetota	1	Information storage & processing
1211	J	pond	1.35	recipient	Bacteroidota	3	Information storage & processing
1212	J	pond	1.35	recipient	Planctomycetota	1	Information storage & processing
1213	J	pond	1.35	recipient	Pseudomonadota	1	Information storage & processing
1214	J	pond	1.65	recipient	Actinomycetota	1	Information storage & processing
1215	J	pond	1.65	recipient	Verrucomicrobiota	1	Information storage & processing
1216	J	pond	1.85	recipient	Bacteroidota	1	Information storage & processing
1217	J	pond	2.05	donor	Bacteroidota	1	Information storage & processing
1218	J	pond	2.25	donor	Acidobacteriota	1	Information storage & processing
1219	J	pond	2.25	donor	Bacteroidota	1	Information storage & processing
1220	J	pond	2.25	recipient	Bacteroidota	2	Information storage & processing
1221	J	pond	2.35	donor	Bacteroidota	14	Information storage & processing
1222	J	pond	2.35	donor	Verrucomicrobiota	1	Information storage & processing
1223	J	reservoir	1	donor	Actinomycetota	1	Information storage & processing
1224	J	reservoir	1	donor	Verrucomicrobiota	1	Information storage & processing
1225	J	reservoir	1	recipient	Cyanobacteriota	1	Information storage & processing
1226	J	reservoir	1	recipient	Verrucomicrobiota	3	Information storage & processing
1227	J	reservoir	5	donor	Cyanobacteriota	1	Information storage & processing
1228	J	reservoir	5	donor	Verrucomicrobiota	3	Information storage & processing
1229	J	reservoir	5	recipient	Verrucomicrobiota	1	Information storage & processing
1230	J	reservoir	7	donor	Krumholzibacteriota	1	Information storage & processing
1231	J	reservoir	15	recipient	Actinomycetota	1	Information storage & processing
1232	J	reservoir	15	recipient	Chloroflexota	1	Information storage & processing
1233	K	lake	0.1	donor	Actinomycetota	3	Information storage & processing
1234	K	lake	0.1	donor	Pseudomonadota	2	Information storage & processing
1235	K	lake	0.1	recipient	Pseudomonadota	1	Information storage & processing
1236	K	lake	0.2	donor	Pseudomonadota	1	Information storage & processing
1237	K	lake	0.2	recipient	Pseudomonadota	2	Information storage & processing
1238	K	lake	0.25	donor	Pseudomonadota	2	Information storage & processing
1239	K	lake	0.5	donor	Actinomycetota	1	Information storage & processing
1240	K	lake	0.5	donor	Pseudomonadota	1	Information storage & processing
1241	K	lake	0.5	recipient	Pseudomonadota	1	Information storage & processing
1242	K	lake	0.55	donor	Pseudomonadota	1	Information storage & processing
1243	K	lake	0.55	recipient	Bacteroidota	1	Information storage & processing
1244	K	lake	0.55	recipient	Pseudomonadota	4	Information storage & processing
1245	K	lake	0.65	recipient	Pseudomonadota	1	Information storage & processing
1246	K	lake	0.7	donor	Bacteroidota	1	Information storage & processing
1247	K	lake	0.7	recipient	Actinomycetota	1	Information storage & processing
1248	K	lake	0.7	recipient	Pseudomonadota	2	Information storage & processing
1249	K	lake	0.8	donor	Pseudomonadota	1	Information storage & processing
1250	K	lake	0.8	recipient	Pseudomonadota	2	Information storage & processing
1251	K	lake	1	donor	Actinomycetota	1	Information storage & processing
1252	K	lake	1	donor	Bacteroidota	1	Information storage & processing
1253	K	lake	1	donor	Pseudomonadota	3	Information storage & processing
1254	K	lake	1	donor	Verrucomicrobiota	3	Information storage & processing
1255	K	lake	1	recipient	Pseudomonadota	2	Information storage & processing
1256	K	lake	1	recipient	Verrucomicrobiota	1	Information storage & processing
1257	K	lake	1.05	donor	Bacteroidota	1	Information storage & processing
1258	K	lake	1.05	donor	Pseudomonadota	1	Information storage & processing
1259	K	lake	1.05	recipient	Acidobacteriota	1	Information storage & processing
1260	K	lake	1.05	recipient	Actinomycetota	1	Information storage & processing
1261	K	lake	1.3	recipient	Bacteroidota	1	Information storage & processing
1262	K	lake	1.3	recipient	Pseudomonadota	2	Information storage & processing
1263	K	lake	1.35	donor	Pseudomonadota	2	Information storage & processing
1264	K	lake	1.35	recipient	Acidobacteriota	1	Information storage & processing
1265	K	lake	1.35	recipient	Bacteroidota	1	Information storage & processing
1266	K	lake	1.35	recipient	Pseudomonadota	1	Information storage & processing
1267	K	lake	1.6	donor	Pseudomonadota	1	Information storage & processing
1268	K	lake	1.6	recipient	Bacteroidota	1	Information storage & processing
1269	K	lake	1.85	donor	Acidobacteriota	3	Information storage & processing
1270	K	lake	1.85	recipient	Chloroflexota	2	Information storage & processing
1271	K	lake	1.85	recipient	Verrucomicrobiota	1	Information storage & processing
1272	K	lake	2	donor	Actinomycetota	1	Information storage & processing
1273	K	lake	2	donor	Bacteroidota	1	Information storage & processing
1274	K	lake	2	donor	Pseudomonadota	2	Information storage & processing
1275	K	lake	2.2	donor	Bacteroidota	1	Information storage & processing
1276	K	lake	2.2	donor	Pseudomonadota	1	Information storage & processing
1277	K	lake	2.25	donor	Actinomycetota	1	Information storage & processing
1278	K	lake	2.35	donor	Bacteroidota	1	Information storage & processing
1279	K	lake	2.35	donor	Chloroflexota	1	Information storage & processing
1280	K	lake	2.35	donor	Pseudomonadota	3	Information storage & processing
1281	K	lake	2.35	donor	Verrucomicrobiota	1	Information storage & processing
1282	K	lake	2.35	recipient	Pseudomonadota	3	Information storage & processing
1283	K	lake	2.5	donor	Actinomycetota	1	Information storage & processing
1284	K	lake	2.5	donor	Pseudomonadota	3	Information storage & processing
1285	K	lake	2.5	donor	Verrucomicrobiota	1	Information storage & processing
1286	K	lake	2.5	recipient	Actinomycetota	1	Information storage & processing
1287	K	lake	2.5	recipient	Pseudomonadota	1	Information storage & processing
1288	K	lake	2.65	donor	Bacteroidota	1	Information storage & processing
1289	K	lake	2.65	recipient	Pseudomonadota	3	Information storage & processing
1290	K	lake	2.7	donor	Actinomycetota	1	Information storage & processing
1291	K	lake	2.7	donor	Pseudomonadota	3	Information storage & processing
1292	K	lake	2.7	recipient	Acidobacteriota	1	Information storage & processing
1293	K	lake	2.7	recipient	Actinomycetota	2	Information storage & processing
1294	K	lake	2.7	recipient	Bacteroidota	1	Information storage & processing
1295	K	lake	2.7	recipient	Pseudomonadota	1	Information storage & processing
1296	K	lake	2.75	donor	Actinomycetota	1	Information storage & processing
1297	K	lake	2.75	recipient	Pseudomonadota	1	Information storage & processing
1298	K	lake	2.75	recipient	Verrucomicrobiota	1	Information storage & processing
1299	K	lake	2.9	donor	Chloroflexota	1	Information storage & processing
1300	K	lake	2.9	recipient	Pseudomonadota	3	Information storage & processing
1301	K	lake	3	donor	Bacteroidota	1	Information storage & processing
1302	K	lake	3	donor	Verrucomicrobiota	1	Information storage & processing
1303	K	lake	3	recipient	Bacteroidota	1	Information storage & processing
1304	K	lake	3	recipient	Verrucomicrobiota	2	Information storage & processing
1305	K	lake	3.1	donor	Pseudomonadota	1	Information storage & processing
1306	K	lake	3.1	recipient	Bacteroidota	1	Information storage & processing
1307	K	lake	3.15	donor	Pseudomonadota	1	Information storage & processing
1308	K	lake	3.15	recipient	Pseudomonadota	4	Information storage & processing
1309	K	lake	3.25	donor	Acidobacteriota	3	Information storage & processing
1310	K	lake	3.25	donor	Pseudomonadota	1	Information storage & processing
1311	K	lake	3.25	recipient	Actinomycetota	1	Information storage & processing
1312	K	lake	3.4	donor	Pseudomonadota	2	Information storage & processing
1313	K	lake	3.4	donor	Verrucomicrobiota	2	Information storage & processing
1314	K	lake	3.4	recipient	Bacteroidota	2	Information storage & processing
1315	K	lake	3.4	recipient	Pseudomonadota	5	Information storage & processing
1316	K	lake	3.6	recipient	Pseudomonadota	1	Information storage & processing
1317	K	lake	3.65	donor	Bacteroidota	3	Information storage & processing
1318	K	lake	3.65	donor	Pseudomonadota	3	Information storage & processing
1319	K	lake	3.65	recipient	Bacteroidota	1	Information storage & processing
1320	K	lake	3.65	recipient	Pseudomonadota	1	Information storage & processing
1321	K	lake	3.65	recipient	Verrucomicrobiota	2	Information storage & processing
1322	K	lake	3.7	donor	Acidobacteriota	1	Information storage & processing
1323	K	lake	3.7	donor	Verrucomicrobiota	1	Information storage & processing
1324	K	lake	3.7	recipient	Verrucomicrobiota	1	Information storage & processing
1325	K	lake	3.9	donor	Bacteroidota	1	Information storage & processing
1326	K	lake	3.9	donor	Verrucomicrobiota	2	Information storage & processing
1327	K	lake	3.9	recipient	Pseudomonadota	3	Information storage & processing
1328	K	lake	3.9	recipient	Verrucomicrobiota	1	Information storage & processing
1329	K	lake	4	donor	Pseudomonadota	1	Information storage & processing
1330	K	lake	4.2	recipient	Pseudomonadota	1	Information storage & processing
1331	K	lake	4.4	donor	Bacteroidota	1	Information storage & processing
1332	K	lake	4.4	donor	Firestonebacteria	3	Information storage & processing
1333	K	lake	4.4	recipient	Acidobacteriota	1	Information storage & processing
1334	K	lake	4.5	recipient	Acidobacteriota	3	Information storage & processing
1335	K	lake	5	donor	Planctomycetota	1	Information storage & processing
1336	K	lake	5	recipient	Planctomycetota	1	Information storage & processing
1337	K	lake	5.1	donor	Bacteroidota	1	Information storage & processing
1338	K	lake	5.1	recipient	Acidobacteriota	1	Information storage & processing
1339	K	lake	5.1	recipient	Firestonebacteria	1	Information storage & processing
1340	K	lake	5.5	recipient	Verrucomicrobiota	1	Information storage & processing
1341	K	lake	5.8	recipient	Firestonebacteria	1	Information storage & processing
1342	K	lake	5.9	donor	Pseudomonadota	1	Information storage & processing
1343	K	lake	5.9	donor	Verrucomicrobiota	2	Information storage & processing
1344	K	lake	5.9	recipient	Bacteroidota	1	Information storage & processing
1345	K	lake	5.9	recipient	Pseudomonadota	6	Information storage & processing
1346	K	lake	5.9	recipient	Verrucomicrobiota	1	Information storage & processing
1347	K	lake	6.3	donor	Firestonebacteria	3	Information storage & processing
1348	K	lake	6.5	donor	Actinomycetota	2	Information storage & processing
1349	K	lake	6.5	donor	Pseudomonadota	5	Information storage & processing
1350	K	lake	6.5	recipient	Planctomycetota	1	Information storage & processing
1351	K	lake	7	donor	Planctomycetota	1	Information storage & processing
1352	K	lake	7	donor	Pseudomonadota	1	Information storage & processing
1353	K	lake	7	recipient	Pseudomonadota	4	Information storage & processing
1354	K	lake	7.5	donor	Actinomycetota	1	Information storage & processing
1355	K	lake	7.9	donor	Bacteroidota	1	Information storage & processing
1356	K	lake	7.9	donor	Pseudomonadota	5	Information storage & processing
1357	K	lake	7.9	recipient	Pseudomonadota	1	Information storage & processing
1358	K	lake	7.9	recipient	Verrucomicrobiota	1	Information storage & processing
1359	K	lake	8	recipient	Actinomycetota	2	Information storage & processing
1360	K	lake	8	recipient	Myxococcota	1	Information storage & processing
1361	K	lake	8	recipient	Pseudomonadota	2	Information storage & processing
1362	K	lake	11	recipient	Actinomycetota	1	Information storage & processing
1363	K	lake	12	recipient	Actinomycetota	1	Information storage & processing
1364	K	lake	13.9	recipient	Bacteroidota	2	Information storage & processing
1365	K	lake	14	donor	Verrucomicrobiota	1	Information storage & processing
1366	K	lake	14	recipient	Actinomycetota	1	Information storage & processing
1367	K	lake	14	recipient	Bacteroidota	1	Information storage & processing
1368	K	lake	16	donor	Actinomycetota	1	Information storage & processing
1369	K	lake	16	donor	Bacteroidota	1	Information storage & processing
1370	K	lake	16	donor	Planctomycetota	1	Information storage & processing
1371	K	lake	16	recipient	Pseudomonadota	1	Information storage & processing
1372	K	lake	16	recipient	Verrucomicrobiota	1	Information storage & processing
1373	K	lake	18	donor	Actinomycetota	2	Information storage & processing
1374	K	lake	18	donor	Bacteroidota	1	Information storage & processing
1375	K	lake	20	recipient	Bacteroidota	1	Information storage & processing
1376	K	pond	0.15	recipient	Pseudomonadota	1	Information storage & processing
1377	K	pond	0.45	donor	Pseudomonadota	1	Information storage & processing
1378	K	pond	0.45	recipient	Pseudomonadota	2	Information storage & processing
1379	K	pond	0.55	donor	Pseudomonadota	2	Information storage & processing
1380	K	pond	0.95	recipient	Actinomycetota	2	Information storage & processing
1381	K	pond	1.05	donor	Actinomycetota	2	Information storage & processing
1382	K	pond	1.05	recipient	Bacteroidota	4	Information storage & processing
1383	K	pond	1.35	donor	Pseudomonadota	1	Information storage & processing
1384	K	pond	1.35	recipient	Bacteroidota	1	Information storage & processing
1385	K	pond	1.85	recipient	Verrucomicrobiota	1	Information storage & processing
1386	K	pond	2.25	recipient	Bacteroidota	1	Information storage & processing
1387	K	pond	2.35	donor	Bacteroidota	4	Information storage & processing
1388	K	reservoir	1	recipient	Verrucomicrobiota	2	Information storage & processing
1389	K	reservoir	5	donor	Verrucomicrobiota	2	Information storage & processing
1390	L	lake	0.1	donor	Pseudomonadota	3	Information storage & processing
1391	L	lake	0.1	recipient	Actinomycetota	1	Information storage & processing
1392	L	lake	0.1	recipient	Pseudomonadota	1	Information storage & processing
1393	L	lake	0.2	donor	Pseudomonadota	3	Information storage & processing
1394	L	lake	0.2	recipient	Pseudomonadota	3	Information storage & processing
1395	L	lake	0.25	donor	Pseudomonadota	2	Information storage & processing
1396	L	lake	0.5	donor	Verrucomicrobiota	1	Information storage & processing
1397	L	lake	0.5	recipient	Actinomycetota	1	Information storage & processing
1398	L	lake	0.5	recipient	Bacteroidota	1	Information storage & processing
1399	L	lake	0.5	recipient	Pseudomonadota	1	Information storage & processing
1400	L	lake	0.5	recipient	Verrucomicrobiota	2	Information storage & processing
1401	L	lake	0.55	donor	Pseudomonadota	3	Information storage & processing
1402	L	lake	0.55	recipient	Bacteroidota	4	Information storage & processing
1403	L	lake	0.55	recipient	Pseudomonadota	3	Information storage & processing
1404	L	lake	0.65	recipient	Bacteroidota	1	Information storage & processing
1405	L	lake	0.7	donor	Pseudomonadota	2	Information storage & processing
1406	L	lake	0.7	donor	Verrucomicrobiota	2	Information storage & processing
1407	L	lake	0.7	recipient	Actinomycetota	1	Information storage & processing
1408	L	lake	0.8	donor	Bacteroidota	3	Information storage & processing
1409	L	lake	0.8	donor	Pseudomonadota	1	Information storage & processing
1410	L	lake	0.8	recipient	Pseudomonadota	2	Information storage & processing
1411	L	lake	1	donor	Actinomycetota	1	Information storage & processing
1412	L	lake	1	donor	Bacteroidota	1	Information storage & processing
1413	L	lake	1	donor	Pseudomonadota	2	Information storage & processing
1414	L	lake	1	donor	Verrucomicrobiota	3	Information storage & processing
1415	L	lake	1	recipient	Actinomycetota	2	Information storage & processing
1416	L	lake	1	recipient	Bacteroidota	1	Information storage & processing
1417	L	lake	1	recipient	Pseudomonadota	2	Information storage & processing
1418	L	lake	1.05	donor	Actinomycetota	1	Information storage & processing
1419	L	lake	1.05	donor	Bacteroidota	1	Information storage & processing
1420	L	lake	1.05	donor	Pseudomonadota	2	Information storage & processing
1421	L	lake	1.3	donor	Bacteroidota	3	Information storage & processing
1422	L	lake	1.3	recipient	Pseudomonadota	1	Information storage & processing
1423	L	lake	1.35	donor	Bacteroidota	1	Information storage & processing
1424	L	lake	1.35	donor	Pseudomonadota	2	Information storage & processing
1425	L	lake	1.35	recipient	Pseudomonadota	1	Information storage & processing
1426	L	lake	1.5	donor	Actinomycetota	1	Information storage & processing
1427	L	lake	1.6	recipient	Verrucomicrobiota	2	Information storage & processing
1428	L	lake	1.85	donor	Bacteroidota	2	Information storage & processing
1429	L	lake	2	donor	Pseudomonadota	2	Information storage & processing
1430	L	lake	2	donor	Verrucomicrobiota	1	Information storage & processing
1431	L	lake	2	recipient	Bacteroidota	2	Information storage & processing
1432	L	lake	2.2	recipient	Actinomycetota	1	Information storage & processing
1433	L	lake	2.2	recipient	Bacteroidota	1	Information storage & processing
1434	L	lake	2.2	recipient	Pseudomonadota	2	Information storage & processing
1435	L	lake	2.25	donor	Verrucomicrobiota	2	Information storage & processing
1436	L	lake	2.25	recipient	Verrucomicrobiota	1	Information storage & processing
1437	L	lake	2.35	donor	Bacteroidota	3	Information storage & processing
1438	L	lake	2.35	donor	Pseudomonadota	3	Information storage & processing
1439	L	lake	2.35	donor	Verrucomicrobiota	1	Information storage & processing
1440	L	lake	2.35	recipient	Bacteroidota	1	Information storage & processing
1441	L	lake	2.35	recipient	Pseudomonadota	1	Information storage & processing
1442	L	lake	2.5	donor	Pseudomonadota	4	Information storage & processing
1443	L	lake	2.5	recipient	Pseudomonadota	1	Information storage & processing
1444	L	lake	2.5	recipient	Verrucomicrobiota	3	Information storage & processing
1445	L	lake	2.65	donor	Bacteroidota	2	Information storage & processing
1446	L	lake	2.65	recipient	Bacteroidota	1	Information storage & processing
1447	L	lake	2.65	recipient	Chloroflexota	1	Information storage & processing
1448	L	lake	2.65	recipient	Pseudomonadota	1	Information storage & processing
1449	L	lake	2.7	donor	Pseudomonadota	2	Information storage & processing
1450	L	lake	2.7	recipient	Bacteroidota	2	Information storage & processing
1451	L	lake	2.7	recipient	Pseudomonadota	2	Information storage & processing
1452	L	lake	2.75	recipient	Verrucomicrobiota	2	Information storage & processing
1453	L	lake	2.8	recipient	Bacteroidota	1	Information storage & processing
1454	L	lake	2.8	recipient	Pseudomonadota	1	Information storage & processing
1455	L	lake	2.9	donor	Chloroflexota	1	Information storage & processing
1456	L	lake	2.9	recipient	Pseudomonadota	4	Information storage & processing
1457	L	lake	3	donor	Actinomycetota	1	Information storage & processing
1458	L	lake	3	donor	Bacteroidota	1	Information storage & processing
1459	L	lake	3	donor	Verrucomicrobiota	3	Information storage & processing
1460	L	lake	3	recipient	Bacteroidota	2	Information storage & processing
1461	L	lake	3.1	donor	Actinomycetota	1	Information storage & processing
1462	L	lake	3.1	donor	Verrucomicrobiota	1	Information storage & processing
1463	L	lake	3.15	donor	Bacteroidota	2	Information storage & processing
1464	L	lake	3.15	donor	Pseudomonadota	2	Information storage & processing
1465	L	lake	3.15	recipient	Pseudomonadota	2	Information storage & processing
1466	L	lake	3.25	donor	Acidobacteriota	4	Information storage & processing
1467	L	lake	3.25	donor	Verrucomicrobiota	2	Information storage & processing
1468	L	lake	3.25	recipient	Actinomycetota	1	Information storage & processing
1469	L	lake	3.25	recipient	Verrucomicrobiota	2	Information storage & processing
1470	L	lake	3.4	donor	Pseudomonadota	6	Information storage & processing
1471	L	lake	3.4	donor	Verrucomicrobiota	2	Information storage & processing
1472	L	lake	3.4	recipient	Bacteroidota	1	Information storage & processing
1473	L	lake	3.4	recipient	Pseudomonadota	3	Information storage & processing
1474	L	lake	3.6	recipient	Bacteroidota	1	Information storage & processing
1475	L	lake	3.65	donor	Bacteroidota	3	Information storage & processing
1476	L	lake	3.65	donor	Pseudomonadota	4	Information storage & processing
1477	L	lake	3.65	recipient	Bacteroidota	2	Information storage & processing
1478	L	lake	3.65	recipient	Pseudomonadota	2	Information storage & processing
1479	L	lake	3.65	recipient	Verrucomicrobiota	1	Information storage & processing
1480	L	lake	3.7	recipient	Bacteroidota	1	Information storage & processing
1481	L	lake	3.9	donor	Actinomycetota	1	Information storage & processing
1482	L	lake	3.9	donor	Bacteroidota	3	Information storage & processing
1483	L	lake	3.9	donor	Pseudomonadota	2	Information storage & processing
1484	L	lake	3.9	donor	Verrucomicrobiota	1	Information storage & processing
1485	L	lake	3.9	recipient	Bacteroidota	1	Information storage & processing
1486	L	lake	3.9	recipient	Chloroflexota	1	Information storage & processing
1487	L	lake	3.9	recipient	Pseudomonadota	6	Information storage & processing
1488	L	lake	3.9	recipient	Verrucomicrobiota	3	Information storage & processing
1489	L	lake	4	donor	Bacteroidota	1	Information storage & processing
1490	L	lake	4	donor	Pseudomonadota	1	Information storage & processing
1491	L	lake	4	recipient	Pseudomonadota	1	Information storage & processing
1492	L	lake	4.2	donor	Actinomycetota	1	Information storage & processing
1493	L	lake	4.2	donor	Verrucomicrobiota	1	Information storage & processing
1494	L	lake	4.4	donor	Bacteroidota	1	Information storage & processing
1495	L	lake	4.4	donor	Firestonebacteria	5	Information storage & processing
1496	L	lake	4.4	recipient	Acidobacteriota	1	Information storage & processing
1497	L	lake	4.5	donor	Actinomycetota	1	Information storage & processing
1498	L	lake	4.5	donor	Verrucomicrobiota	1	Information storage & processing
1499	L	lake	4.5	recipient	Acidobacteriota	4	Information storage & processing
1500	L	lake	4.5	recipient	Verrucomicrobiota	1	Information storage & processing
1501	L	lake	5	donor	Pseudomonadota	1	Information storage & processing
1502	L	lake	5	recipient	Cyanobacteriota	1	Information storage & processing
1503	L	lake	5.1	donor	Verrucomicrobiota	1	Information storage & processing
1504	L	lake	5.1	recipient	Acidobacteriota	1	Information storage & processing
1505	L	lake	5.1	recipient	Bacteroidota	1	Information storage & processing
1506	L	lake	5.1	recipient	Firestonebacteria	1	Information storage & processing
1507	L	lake	5.5	recipient	Actinomycetota	1	Information storage & processing
1508	L	lake	5.5	recipient	Pseudomonadota	1	Information storage & processing
1509	L	lake	5.5	recipient	Verrucomicrobiota	1	Information storage & processing
1510	L	lake	5.8	donor	Firestonebacteria	1	Information storage & processing
1511	L	lake	5.8	recipient	Bacteroidota	1	Information storage & processing
1512	L	lake	5.9	donor	Pseudomonadota	3	Information storage & processing
1513	L	lake	5.9	donor	Verrucomicrobiota	1	Information storage & processing
1514	L	lake	5.9	recipient	Bacteroidota	3	Information storage & processing
1515	L	lake	5.9	recipient	Chloroflexota	1	Information storage & processing
1516	L	lake	5.9	recipient	Pseudomonadota	1	Information storage & processing
1517	L	lake	5.9	recipient	Verrucomicrobiota	5	Information storage & processing
1518	L	lake	6	donor	Pseudomonadota	1	Information storage & processing
1519	L	lake	6.3	donor	Chloroflexota	1	Information storage & processing
1520	L	lake	6.3	donor	Firestonebacteria	4	Information storage & processing
1521	L	lake	6.5	donor	Actinomycetota	1	Information storage & processing
1522	L	lake	6.5	donor	Pseudomonadota	2	Information storage & processing
1523	L	lake	6.5	recipient	Actinomycetota	1	Information storage & processing
1524	L	lake	6.5	recipient	Bacteroidota	1	Information storage & processing
1525	L	lake	6.5	recipient	Planctomycetota	1	Information storage & processing
1526	L	lake	7	donor	Planctomycetota	1	Information storage & processing
1527	L	lake	7	recipient	Actinomycetota	2	Information storage & processing
1528	L	lake	7	recipient	Pseudomonadota	2	Information storage & processing
1529	L	lake	7.5	donor	Pseudomonadota	1	Information storage & processing
1530	L	lake	7.9	donor	Bacteroidota	5	Information storage & processing
1531	L	lake	7.9	donor	Pseudomonadota	3	Information storage & processing
1532	L	lake	7.9	donor	Verrucomicrobiota	3	Information storage & processing
1533	L	lake	7.9	recipient	Pseudomonadota	1	Information storage & processing
1534	L	lake	7.9	recipient	Verrucomicrobiota	2	Information storage & processing
1535	L	lake	8	donor	Actinomycetota	3	Information storage & processing
1536	L	lake	8	donor	Bacteroidota	1	Information storage & processing
1537	L	lake	8	donor	Cyanobacteriota	1	Information storage & processing
1538	L	lake	8	recipient	Actinomycetota	2	Information storage & processing
1539	L	lake	10	recipient	Planctomycetota	1	Information storage & processing
1540	L	lake	10	recipient	Pseudomonadota	2	Information storage & processing
1541	L	lake	11	donor	Actinomycetota	1	Information storage & processing
1542	L	lake	11	recipient	Actinomycetota	1	Information storage & processing
1543	L	lake	12	donor	Actinomycetota	1	Information storage & processing
1544	L	lake	12	donor	Chloroflexota	1	Information storage & processing
1545	L	lake	13.9	donor	Bacteroidota	2	Information storage & processing
1546	L	lake	13.9	donor	Chloroflexota	1	Information storage & processing
1547	L	lake	13.9	recipient	Bacteroidota	6	Information storage & processing
1548	L	lake	13.9	recipient	Pseudomonadota	1	Information storage & processing
1549	L	lake	14	recipient	Actinomycetota	1	Information storage & processing
1550	L	lake	18	recipient	Actinomycetota	1	Information storage & processing
1551	L	lake	20	donor	Actinomycetota	2	Information storage & processing
1552	L	pond	0.15	recipient	Pseudomonadota	1	Information storage & processing
1553	L	pond	0.25	recipient	Bacteroidota	1	Information storage & processing
1554	L	pond	0.45	donor	Pseudomonadota	1	Information storage & processing
1555	L	pond	0.45	recipient	Pseudomonadota	1	Information storage & processing
1556	L	pond	0.95	recipient	Pseudomonadota	2	Information storage & processing
1557	L	pond	1.05	donor	Actinomycetota	1	Information storage & processing
1558	L	pond	1.05	recipient	Bacteroidota	11	Information storage & processing
1559	L	pond	1.35	donor	Bacteroidota	1	Information storage & processing
1560	L	pond	1.35	donor	Omnitrophota	1	Information storage & processing
1561	L	pond	1.35	recipient	Acidobacteriota	1	Information storage & processing
1562	L	pond	1.35	recipient	Bacteroidota	3	Information storage & processing
1563	L	pond	1.85	recipient	Bacteroidota	3	Information storage & processing
1564	L	pond	2.25	donor	Acidobacteriota	1	Information storage & processing
1565	L	pond	2.25	donor	Pseudomonadota	2	Information storage & processing
1566	L	pond	2.25	recipient	Bacteroidota	2	Information storage & processing
1567	L	pond	2.25	recipient	Omnitrophota	1	Information storage & processing
1568	L	pond	2.35	donor	Bacteroidota	11	Information storage & processing
1569	L	reservoir	1	donor	Actinomycetota	1	Information storage & processing
1570	L	reservoir	1	donor	Verrucomicrobiota	2	Information storage & processing
1571	L	reservoir	1	recipient	Cyanobacteriota	1	Information storage & processing
1572	L	reservoir	1	recipient	Verrucomicrobiota	1	Information storage & processing
1573	L	reservoir	5	donor	Cyanobacteriota	1	Information storage & processing
1574	L	reservoir	5	donor	Verrucomicrobiota	1	Information storage & processing
1575	L	reservoir	5	recipient	Verrucomicrobiota	2	Information storage & processing
1576	L	reservoir	15	recipient	Actinomycetota	1	Information storage & processing
1577	M	lake	0.1	donor	Actinomycetota	2	Cellular processes & signaling
1578	M	lake	0.1	donor	Pseudomonadota	1	Cellular processes & signaling
1579	M	lake	0.1	recipient	Pseudomonadota	1	Cellular processes & signaling
1580	M	lake	0.2	donor	Pseudomonadota	4	Cellular processes & signaling
1581	M	lake	0.2	recipient	Pseudomonadota	4	Cellular processes & signaling
1582	M	lake	0.25	donor	Pseudomonadota	4	Cellular processes & signaling
1583	M	lake	0.25	recipient	Bacteroidota	2	Cellular processes & signaling
1584	M	lake	0.25	recipient	Pseudomonadota	1	Cellular processes & signaling
1585	M	lake	0.55	donor	Pseudomonadota	3	Cellular processes & signaling
1586	M	lake	0.55	recipient	Bacteroidota	2	Cellular processes & signaling
1587	M	lake	0.55	recipient	Pseudomonadota	5	Cellular processes & signaling
1588	M	lake	0.7	donor	Pseudomonadota	2	Cellular processes & signaling
1589	M	lake	0.7	donor	Verrucomicrobiota	1	Cellular processes & signaling
1590	M	lake	0.8	donor	Bacteroidota	2	Cellular processes & signaling
1591	M	lake	0.8	donor	Pseudomonadota	4	Cellular processes & signaling
1592	M	lake	0.8	recipient	Pseudomonadota	1	Cellular processes & signaling
1593	M	lake	1	donor	Actinomycetota	1	Cellular processes & signaling
1594	M	lake	1	donor	Bacteroidota	1	Cellular processes & signaling
1595	M	lake	1	donor	Pseudomonadota	1	Cellular processes & signaling
1596	M	lake	1	donor	Verrucomicrobiota	2	Cellular processes & signaling
1597	M	lake	1	recipient	Actinomycetota	1	Cellular processes & signaling
1598	M	lake	1	recipient	Pseudomonadota	2	Cellular processes & signaling
1599	M	lake	1.05	donor	Acidobacteriota	1	Cellular processes & signaling
1600	M	lake	1.05	recipient	Bacteroidota	1	Cellular processes & signaling
1601	M	lake	1.3	donor	Bacteroidota	1	Cellular processes & signaling
1602	M	lake	1.3	recipient	Desulfobacterota_F	1	Cellular processes & signaling
1603	M	lake	1.3	recipient	Pseudomonadota	4	Cellular processes & signaling
1604	M	lake	1.35	recipient	Pseudomonadota	1	Cellular processes & signaling
1605	M	lake	1.85	donor	Bacteroidota	2	Cellular processes & signaling
1606	M	lake	1.85	recipient	Pseudomonadota	2	Cellular processes & signaling
1607	M	lake	2	donor	Desulfobacterota_F	1	Cellular processes & signaling
1608	M	lake	2	donor	Pseudomonadota	1	Cellular processes & signaling
1609	M	lake	2	recipient	Bacteroidota	1	Cellular processes & signaling
1610	M	lake	2.2	recipient	Bacteroidota	3	Cellular processes & signaling
1611	M	lake	2.2	recipient	Pseudomonadota	2	Cellular processes & signaling
1612	M	lake	2.25	recipient	Verrucomicrobiota	3	Cellular processes & signaling
1613	M	lake	2.35	donor	Bacteroidota	3	Cellular processes & signaling
1614	M	lake	2.35	donor	Pseudomonadota	2	Cellular processes & signaling
1615	M	lake	2.35	donor	Verrucomicrobiota	3	Cellular processes & signaling
1616	M	lake	2.35	recipient	Bacteroidota	3	Cellular processes & signaling
1617	M	lake	2.35	recipient	Pseudomonadota	1	Cellular processes & signaling
1618	M	lake	2.5	donor	Verrucomicrobiota	1	Cellular processes & signaling
1619	M	lake	2.5	recipient	Actinomycetota	1	Cellular processes & signaling
1620	M	lake	2.5	recipient	Pseudomonadota	2	Cellular processes & signaling
1621	M	lake	2.5	recipient	Verrucomicrobiota	2	Cellular processes & signaling
1622	M	lake	2.65	donor	Bacteroidota	3	Cellular processes & signaling
1623	M	lake	2.65	recipient	Bacteroidota	3	Cellular processes & signaling
1624	M	lake	2.65	recipient	Pseudomonadota	2	Cellular processes & signaling
1625	M	lake	2.7	donor	Pseudomonadota	1	Cellular processes & signaling
1626	M	lake	2.7	recipient	Acidobacteriota	1	Cellular processes & signaling
1627	M	lake	2.7	recipient	Bacteroidota	3	Cellular processes & signaling
1628	M	lake	2.75	donor	Pseudomonadota	1	Cellular processes & signaling
1629	M	lake	2.9	recipient	Pseudomonadota	1	Cellular processes & signaling
1630	M	lake	2.9	recipient	Verrucomicrobiota	1	Cellular processes & signaling
1631	M	lake	3	donor	Bacteroidota	1	Cellular processes & signaling
1632	M	lake	3	donor	Verrucomicrobiota	2	Cellular processes & signaling
1633	M	lake	3	recipient	Bacteroidota	1	Cellular processes & signaling
1634	M	lake	3	recipient	Verrucomicrobiota	3	Cellular processes & signaling
1635	M	lake	3.1	donor	Pseudomonadota	2	Cellular processes & signaling
1636	M	lake	3.1	donor	Verrucomicrobiota	1	Cellular processes & signaling
1637	M	lake	3.15	donor	Bacteroidota	1	Cellular processes & signaling
1638	M	lake	3.15	donor	Desulfobacterota_F	2	Cellular processes & signaling
1639	M	lake	3.15	donor	Pseudomonadota	3	Cellular processes & signaling
1640	M	lake	3.15	recipient	Pseudomonadota	4	Cellular processes & signaling
1641	M	lake	3.25	donor	Acidobacteriota	1	Cellular processes & signaling
1642	M	lake	3.25	donor	Verrucomicrobiota	1	Cellular processes & signaling
1643	M	lake	3.25	recipient	Acidobacteriota	1	Cellular processes & signaling
1644	M	lake	3.25	recipient	Verrucomicrobiota	1	Cellular processes & signaling
1645	M	lake	3.4	donor	Bacteroidota	3	Cellular processes & signaling
1646	M	lake	3.4	donor	Verrucomicrobiota	2	Cellular processes & signaling
1647	M	lake	3.4	recipient	Acidobacteriota	1	Cellular processes & signaling
1648	M	lake	3.4	recipient	Bacteroidota	3	Cellular processes & signaling
1649	M	lake	3.4	recipient	Desulfobacterota_F	3	Cellular processes & signaling
1650	M	lake	3.4	recipient	Pseudomonadota	6	Cellular processes & signaling
1651	M	lake	3.5	recipient	Bacteroidota	1	Cellular processes & signaling
1652	M	lake	3.65	donor	Acidobacteriota	1	Cellular processes & signaling
1653	M	lake	3.65	donor	Bacteroidota	8	Cellular processes & signaling
1654	M	lake	3.65	donor	Desulfobacterota_F	1	Cellular processes & signaling
1655	M	lake	3.65	donor	Pseudomonadota	2	Cellular processes & signaling
1656	M	lake	3.65	recipient	Chloroflexota	1	Cellular processes & signaling
1657	M	lake	3.65	recipient	Desulfobacterota_F	1	Cellular processes & signaling
1658	M	lake	3.7	recipient	Bacteroidota	1	Cellular processes & signaling
1659	M	lake	3.7	recipient	Verrucomicrobiota	3	Cellular processes & signaling
1660	M	lake	3.9	donor	Bacteroidota	6	Cellular processes & signaling
1661	M	lake	3.9	donor	Pseudomonadota	1	Cellular processes & signaling
1662	M	lake	3.9	recipient	Actinomycetota	2	Cellular processes & signaling
1663	M	lake	3.9	recipient	Bacteroidota	3	Cellular processes & signaling
1664	M	lake	3.9	recipient	Verrucomicrobiota	1	Cellular processes & signaling
1665	M	lake	4	donor	Bacteroidota	1	Cellular processes & signaling
1666	M	lake	4	recipient	Pseudomonadota	1	Cellular processes & signaling
1667	M	lake	4.2	donor	Verrucomicrobiota	1	Cellular processes & signaling
1668	M	lake	4.4	donor	Bacteroidota	2	Cellular processes & signaling
1669	M	lake	4.4	donor	Firestonebacteria	10	Cellular processes & signaling
1670	M	lake	4.4	recipient	Acidobacteriota	1	Cellular processes & signaling
1671	M	lake	4.5	donor	Acidobacteriota	1	Cellular processes & signaling
1672	M	lake	4.5	donor	Verrucomicrobiota	4	Cellular processes & signaling
1673	M	lake	4.5	recipient	Acidobacteriota	1	Cellular processes & signaling
1674	M	lake	4.5	recipient	Verrucomicrobiota	1	Cellular processes & signaling
1675	M	lake	5	donor	Pseudomonadota	1	Cellular processes & signaling
1676	M	lake	5.1	donor	Acidobacteriota	2	Cellular processes & signaling
1677	M	lake	5.1	donor	Bacteroidota	1	Cellular processes & signaling
1678	M	lake	5.1	donor	Firestonebacteria	1	Cellular processes & signaling
1679	M	lake	5.1	donor	Verrucomicrobiota	1	Cellular processes & signaling
1680	M	lake	5.1	recipient	Acidobacteriota	1	Cellular processes & signaling
1681	M	lake	5.5	recipient	Verrucomicrobiota	2	Cellular processes & signaling
1682	M	lake	5.8	donor	Firestonebacteria	1	Cellular processes & signaling
1683	M	lake	5.8	donor	Verrucomicrobiota	1	Cellular processes & signaling
1684	M	lake	5.8	recipient	Bacteroidota	1	Cellular processes & signaling
1685	M	lake	5.8	recipient	Firestonebacteria	1	Cellular processes & signaling
1686	M	lake	5.8	recipient	Omnitrophota	1	Cellular processes & signaling
1687	M	lake	5.9	donor	Pseudomonadota	3	Cellular processes & signaling
1688	M	lake	5.9	recipient	Bacteroidota	4	Cellular processes & signaling
1689	M	lake	5.9	recipient	Verrucomicrobiota	2	Cellular processes & signaling
1690	M	lake	6.3	donor	Firestonebacteria	10	Cellular processes & signaling
1691	M	lake	6.3	donor	Omnitrophota	2	Cellular processes & signaling
1692	M	lake	6.3	donor	Verrucomicrobiota	1	Cellular processes & signaling
1693	M	lake	6.5	donor	Pseudomonadota	6	Cellular processes & signaling
1694	M	lake	6.5	donor	Verrucomicrobiota	1	Cellular processes & signaling
1695	M	lake	6.5	recipient	Bacteroidota	1	Cellular processes & signaling
1696	M	lake	6.5	recipient	Pseudomonadota	1	Cellular processes & signaling
1697	M	lake	7	donor	Bacteroidota	2	Cellular processes & signaling
1698	M	lake	7	donor	Verrucomicrobiota	1	Cellular processes & signaling
1699	M	lake	7	recipient	Pseudomonadota	6	Cellular processes & signaling
1700	M	lake	7.9	donor	Bacteroidota	6	Cellular processes & signaling
1701	M	lake	7.9	donor	Pseudomonadota	2	Cellular processes & signaling
1702	M	lake	7.9	donor	Verrucomicrobiota	1	Cellular processes & signaling
1703	M	lake	7.9	recipient	Pseudomonadota	2	Cellular processes & signaling
1704	M	lake	11	donor	Bacteroidota	1	Cellular processes & signaling
1705	M	lake	11	donor	Verrucomicrobiota	1	Cellular processes & signaling
1706	M	lake	13.9	donor	Bacteroidota	3	Cellular processes & signaling
1707	M	lake	13.9	recipient	Bacteroidota	12	Cellular processes & signaling
1708	M	lake	16	donor	Bacteroidota	1	Cellular processes & signaling
1709	M	lake	18	recipient	Bacteroidota	1	Cellular processes & signaling
1710	M	lake	18	recipient	Verrucomicrobiota	1	Cellular processes & signaling
1711	M	pond	0.15	recipient	Pseudomonadota	2	Cellular processes & signaling
1712	M	pond	0.25	recipient	Bacteroidota	2	Cellular processes & signaling
1713	M	pond	0.45	donor	Pseudomonadota	2	Cellular processes & signaling
1714	M	pond	0.55	donor	Actinomycetota	1	Cellular processes & signaling
1715	M	pond	1.05	recipient	Bacteroidota	12	Cellular processes & signaling
1716	M	pond	1.05	recipient	Desulfobacterota_F	1	Cellular processes & signaling
1717	M	pond	1.25	recipient	Pseudomonadota	1	Cellular processes & signaling
1718	M	pond	1.35	recipient	Actinomycetota	1	Cellular processes & signaling
1719	M	pond	1.35	recipient	Bacteroidota	7	Cellular processes & signaling
1720	M	pond	1.35	recipient	Desulfobacterota_F	2	Cellular processes & signaling
1721	M	pond	1.65	donor	Desulfobacterota_F	1	Cellular processes & signaling
1722	M	pond	1.85	recipient	Bacteroidota	2	Cellular processes & signaling
1723	M	pond	2.25	donor	Desulfobacterota_F	2	Cellular processes & signaling
1724	M	pond	2.25	recipient	Bacteroidota	7	Cellular processes & signaling
1725	M	pond	2.35	donor	Bacteroidota	12	Cellular processes & signaling
1726	M	reservoir	1	donor	Actinomycetota	1	Cellular processes & signaling
1727	M	reservoir	1	donor	Verrucomicrobiota	1	Cellular processes & signaling
1728	M	reservoir	1	recipient	Verrucomicrobiota	4	Cellular processes & signaling
1729	M	reservoir	5	donor	Verrucomicrobiota	4	Cellular processes & signaling
1730	M	reservoir	5	recipient	Verrucomicrobiota	1	Cellular processes & signaling
1731	M	reservoir	15	recipient	Actinomycetota	1	Cellular processes & signaling
1732	N	lake	2.2	donor	Bacteroidota	1	Cellular processes & signaling
1733	N	lake	2.2	recipient	Bacteroidota	1	Cellular processes & signaling
1734	N	lake	2.7	recipient	Bacteroidota	2	Cellular processes & signaling
1735	N	lake	3.25	donor	Verrucomicrobiota	1	Cellular processes & signaling
1736	N	lake	3.25	recipient	Acidobacteriota	1	Cellular processes & signaling
1737	N	lake	3.65	recipient	Planctomycetota	1	Cellular processes & signaling
1738	N	lake	4.5	donor	Acidobacteriota	1	Cellular processes & signaling
1739	N	lake	4.5	recipient	Verrucomicrobiota	1	Cellular processes & signaling
1740	N	lake	5.9	recipient	Verrucomicrobiota	1	Cellular processes & signaling
1741	N	lake	6	donor	Verrucomicrobiota	1	Cellular processes & signaling
1742	N	lake	7.9	donor	Planctomycetota	1	Cellular processes & signaling
1743	N	lake	7.9	recipient	Verrucomicrobiota	1	Cellular processes & signaling
1744	N	lake	12	recipient	Verrucomicrobiota	1	Cellular processes & signaling
1745	N	pond	1.35	recipient	Bacteroidota	1	Cellular processes & signaling
1746	N	pond	2.25	recipient	Bacteroidota	1	Cellular processes & signaling
1747	O	lake	0.1	donor	Actinomycetota	1	Cellular processes & signaling
1748	O	lake	0.1	donor	Pseudomonadota	3	Cellular processes & signaling
1749	O	lake	0.1	recipient	Actinomycetota	1	Cellular processes & signaling
1750	O	lake	0.1	recipient	Pseudomonadota	1	Cellular processes & signaling
1751	O	lake	0.2	donor	Pseudomonadota	2	Cellular processes & signaling
1752	O	lake	0.2	recipient	Actinomycetota	1	Cellular processes & signaling
1753	O	lake	0.2	recipient	Pseudomonadota	3	Cellular processes & signaling
1754	O	lake	0.25	donor	Pseudomonadota	3	Cellular processes & signaling
1755	O	lake	0.5	donor	Pseudomonadota	1	Cellular processes & signaling
1756	O	lake	0.5	recipient	Verrucomicrobiota	1	Cellular processes & signaling
1757	O	lake	0.55	donor	Actinomycetota	1	Cellular processes & signaling
1758	O	lake	0.55	donor	Pseudomonadota	3	Cellular processes & signaling
1759	O	lake	0.55	recipient	Bacteroidota	2	Cellular processes & signaling
1760	O	lake	0.55	recipient	Pseudomonadota	2	Cellular processes & signaling
1761	O	lake	0.65	donor	Pseudomonadota	1	Cellular processes & signaling
1762	O	lake	0.65	recipient	Pseudomonadota	1	Cellular processes & signaling
1763	O	lake	0.7	donor	Actinomycetota	1	Cellular processes & signaling
1764	O	lake	0.7	donor	Bacteroidota	1	Cellular processes & signaling
1765	O	lake	0.7	donor	Pseudomonadota	3	Cellular processes & signaling
1766	O	lake	0.7	donor	Verrucomicrobiota	1	Cellular processes & signaling
1767	O	lake	0.7	recipient	Actinomycetota	1	Cellular processes & signaling
1768	O	lake	0.7	recipient	Pseudomonadota	3	Cellular processes & signaling
1769	O	lake	0.8	donor	Bacteroidota	2	Cellular processes & signaling
1770	O	lake	0.8	donor	Pseudomonadota	2	Cellular processes & signaling
1771	O	lake	1	donor	Actinomycetota	2	Cellular processes & signaling
1772	O	lake	1	donor	Pseudomonadota	1	Cellular processes & signaling
1773	O	lake	1	donor	Verrucomicrobiota	2	Cellular processes & signaling
1774	O	lake	1	recipient	Actinomycetota	2	Cellular processes & signaling
1775	O	lake	1	recipient	Pseudomonadota	9	Cellular processes & signaling
1776	O	lake	1.05	donor	Pseudomonadota	1	Cellular processes & signaling
1777	O	lake	1.3	donor	Bacteroidota	1	Cellular processes & signaling
1778	O	lake	1.3	recipient	Pseudomonadota	1	Cellular processes & signaling
1779	O	lake	1.35	donor	Pseudomonadota	1	Cellular processes & signaling
1780	O	lake	1.5	donor	Pseudomonadota	1	Cellular processes & signaling
1781	O	lake	1.6	recipient	Bacteroidota	1	Cellular processes & signaling
1782	O	lake	1.6	recipient	Verrucomicrobiota	1	Cellular processes & signaling
1783	O	lake	1.85	donor	Pseudomonadota	1	Cellular processes & signaling
1784	O	lake	1.85	recipient	Bacteroidota	3	Cellular processes & signaling
1785	O	lake	1.85	recipient	Pseudomonadota	2	Cellular processes & signaling
1786	O	lake	2	donor	Actinomycetota	1	Cellular processes & signaling
1787	O	lake	2	donor	Bacteroidota	1	Cellular processes & signaling
1788	O	lake	2	recipient	Bacteroidota	1	Cellular processes & signaling
1789	O	lake	2.2	donor	Pseudomonadota	2	Cellular processes & signaling
1790	O	lake	2.2	recipient	Actinomycetota	1	Cellular processes & signaling
1791	O	lake	2.2	recipient	Bacteroidota	2	Cellular processes & signaling
1792	O	lake	2.2	recipient	Pseudomonadota	2	Cellular processes & signaling
1793	O	lake	2.25	recipient	Pseudomonadota	4	Cellular processes & signaling
1794	O	lake	2.25	recipient	Verrucomicrobiota	2	Cellular processes & signaling
1795	O	lake	2.35	donor	Bacteroidota	5	Cellular processes & signaling
1796	O	lake	2.35	donor	Pseudomonadota	6	Cellular processes & signaling
1797	O	lake	2.35	donor	Verrucomicrobiota	1	Cellular processes & signaling
1798	O	lake	2.35	recipient	Bacteroidota	1	Cellular processes & signaling
1799	O	lake	2.35	recipient	Pseudomonadota	5	Cellular processes & signaling
1800	O	lake	2.35	recipient	Verrucomicrobiota	2	Cellular processes & signaling
1801	O	lake	2.5	donor	Actinomycetota	2	Cellular processes & signaling
1802	O	lake	2.5	recipient	Pseudomonadota	2	Cellular processes & signaling
1803	O	lake	2.65	donor	Bacteroidota	1	Cellular processes & signaling
1804	O	lake	2.65	donor	Desulfobacterota	1	Cellular processes & signaling
1805	O	lake	2.65	recipient	Bacteroidota	1	Cellular processes & signaling
1806	O	lake	2.65	recipient	Pseudomonadota	5	Cellular processes & signaling
1807	O	lake	2.7	donor	Pseudomonadota	9	Cellular processes & signaling
1808	O	lake	2.7	recipient	Actinomycetota	1	Cellular processes & signaling
1809	O	lake	2.7	recipient	Bacteroidota	2	Cellular processes & signaling
1810	O	lake	2.75	recipient	Actinomycetota	2	Cellular processes & signaling
1811	O	lake	2.8	recipient	Bacteroidota	1	Cellular processes & signaling
1812	O	lake	2.9	recipient	Bacteroidota	1	Cellular processes & signaling
1813	O	lake	2.9	recipient	Pseudomonadota	3	Cellular processes & signaling
1814	O	lake	3	donor	Bacteroidota	1	Cellular processes & signaling
1815	O	lake	3	donor	Verrucomicrobiota	4	Cellular processes & signaling
1816	O	lake	3	recipient	Bacteroidota	4	Cellular processes & signaling
1817	O	lake	3	recipient	Pseudomonadota	1	Cellular processes & signaling
1818	O	lake	3.1	recipient	Actinomycetota	1	Cellular processes & signaling
1819	O	lake	3.1	recipient	Pseudomonadota	2	Cellular processes & signaling
1820	O	lake	3.15	donor	Bacteroidota	1	Cellular processes & signaling
1821	O	lake	3.15	donor	Pseudomonadota	3	Cellular processes & signaling
1822	O	lake	3.15	recipient	Pseudomonadota	2	Cellular processes & signaling
1823	O	lake	3.25	donor	Actinomycetota	1	Cellular processes & signaling
1824	O	lake	3.25	donor	Pseudomonadota	3	Cellular processes & signaling
1825	O	lake	3.25	donor	Verrucomicrobiota	1	Cellular processes & signaling
1826	O	lake	3.25	recipient	Patescibacteria	1	Cellular processes & signaling
1827	O	lake	3.25	recipient	Pseudomonadota	1	Cellular processes & signaling
1828	O	lake	3.25	recipient	Verrucomicrobiota	1	Cellular processes & signaling
1829	O	lake	3.4	donor	Pseudomonadota	3	Cellular processes & signaling
1830	O	lake	3.4	donor	Verrucomicrobiota	2	Cellular processes & signaling
1831	O	lake	3.4	recipient	Bacteroidota	4	Cellular processes & signaling
1832	O	lake	3.4	recipient	Pseudomonadota	2	Cellular processes & signaling
1833	O	lake	3.5	donor	Verrucomicrobiota	1	Cellular processes & signaling
1834	O	lake	3.6	recipient	Bacteroidota	2	Cellular processes & signaling
1835	O	lake	3.6	recipient	Pseudomonadota	1	Cellular processes & signaling
1836	O	lake	3.65	donor	Bacteroidota	5	Cellular processes & signaling
1837	O	lake	3.65	donor	Pseudomonadota	10	Cellular processes & signaling
1838	O	lake	3.65	recipient	Planctomycetota	1	Cellular processes & signaling
1839	O	lake	3.7	recipient	Bacteroidota	4	Cellular processes & signaling
1840	O	lake	3.7	recipient	Verrucomicrobiota	1	Cellular processes & signaling
1841	O	lake	3.9	donor	Bacteroidota	1	Cellular processes & signaling
1842	O	lake	3.9	donor	Pseudomonadota	2	Cellular processes & signaling
1843	O	lake	3.9	recipient	Actinomycetota	1	Cellular processes & signaling
1844	O	lake	3.9	recipient	Bacteroidota	1	Cellular processes & signaling
1845	O	lake	3.9	recipient	Pseudomonadota	5	Cellular processes & signaling
1846	O	lake	3.9	recipient	Verrucomicrobiota	1	Cellular processes & signaling
1847	O	lake	4	donor	Bacteroidota	1	Cellular processes & signaling
1848	O	lake	4	recipient	Desulfobacterota_F	1	Cellular processes & signaling
1849	O	lake	4	recipient	Verrucomicrobiota	1	Cellular processes & signaling
1850	O	lake	4.2	recipient	Pseudomonadota	1	Cellular processes & signaling
1851	O	lake	4.4	donor	Acidobacteriota	1	Cellular processes & signaling
1852	O	lake	4.4	donor	Omnitrophota	1	Cellular processes & signaling
1853	O	lake	4.4	recipient	Acidobacteriota	1	Cellular processes & signaling
1854	O	lake	4.5	donor	Patescibacteria	1	Cellular processes & signaling
1855	O	lake	4.5	recipient	Actinomycetota	1	Cellular processes & signaling
1856	O	lake	5	donor	Pseudomonadota	2	Cellular processes & signaling
1857	O	lake	5	recipient	Pseudomonadota	1	Cellular processes & signaling
1858	O	lake	5.1	recipient	Acidobacteriota	1	Cellular processes & signaling
1859	O	lake	5.1	recipient	Bacteroidota	1	Cellular processes & signaling
1860	O	lake	5.5	donor	Pseudomonadota	3	Cellular processes & signaling
1861	O	lake	5.5	recipient	Bacteroidota	2	Cellular processes & signaling
1862	O	lake	5.5	recipient	Verrucomicrobiota	1	Cellular processes & signaling
1863	O	lake	5.8	recipient	Omnitrophota	1	Cellular processes & signaling
1864	O	lake	5.8	recipient	Verrucomicrobiota	1	Cellular processes & signaling
1865	O	lake	5.9	donor	Planctomycetota	1	Cellular processes & signaling
1866	O	lake	5.9	donor	Pseudomonadota	3	Cellular processes & signaling
1867	O	lake	5.9	donor	Verrucomicrobiota	2	Cellular processes & signaling
1868	O	lake	5.9	recipient	Pseudomonadota	1	Cellular processes & signaling
1869	O	lake	5.9	recipient	Verrucomicrobiota	6	Cellular processes & signaling
1870	O	lake	6	donor	Pseudomonadota	1	Cellular processes & signaling
1871	O	lake	6	recipient	Pseudomonadota	2	Cellular processes & signaling
1872	O	lake	6.25	recipient	Actinomycetota	1	Cellular processes & signaling
1873	O	lake	6.3	donor	Acidobacteriota	1	Cellular processes & signaling
1874	O	lake	6.3	donor	Elusimicrobiota	1	Cellular processes & signaling
1875	O	lake	6.3	recipient	Verrucomicrobiota	1	Cellular processes & signaling
1876	O	lake	6.5	donor	Acidobacteriota	2	Cellular processes & signaling
1877	O	lake	6.5	donor	Actinomycetota	1	Cellular processes & signaling
1878	O	lake	6.5	donor	Pseudomonadota	1	Cellular processes & signaling
1879	O	lake	6.5	recipient	Actinomycetota	1	Cellular processes & signaling
1880	O	lake	7	recipient	Actinomycetota	1	Cellular processes & signaling
1881	O	lake	7	recipient	Pseudomonadota	2	Cellular processes & signaling
1882	O	lake	7.9	donor	Bacteroidota	3	Cellular processes & signaling
1883	O	lake	7.9	donor	Pseudomonadota	1	Cellular processes & signaling
1884	O	lake	7.9	donor	Verrucomicrobiota	3	Cellular processes & signaling
1885	O	lake	7.9	recipient	Pseudomonadota	1	Cellular processes & signaling
1886	O	lake	7.9	recipient	Verrucomicrobiota	3	Cellular processes & signaling
1887	O	lake	8	donor	Actinomycetota	1	Cellular processes & signaling
1888	O	lake	8	donor	Pseudomonadota	4	Cellular processes & signaling
1889	O	lake	8	recipient	Actinomycetota	2	Cellular processes & signaling
1890	O	lake	10	donor	Pseudomonadota	1	Cellular processes & signaling
1891	O	lake	10	donor	Verrucomicrobiota	1	Cellular processes & signaling
1892	O	lake	10	recipient	Planctomycetota	1	Cellular processes & signaling
1893	O	lake	10	recipient	Pseudomonadota	1	Cellular processes & signaling
1894	O	lake	11	donor	Verrucomicrobiota	2	Cellular processes & signaling
1895	O	lake	12	donor	Chloroflexota	1	Cellular processes & signaling
1896	O	lake	12	donor	Verrucomicrobiota	1	Cellular processes & signaling
1897	O	lake	13.9	donor	Chloroflexota	1	Cellular processes & signaling
1898	O	lake	13.9	recipient	Bacteroidota	3	Cellular processes & signaling
1899	O	lake	16	recipient	Pseudomonadota	1	Cellular processes & signaling
1900	O	lake	18	donor	Actinomycetota	1	Cellular processes & signaling
1901	O	lake	18	recipient	Pseudomonadota	1	Cellular processes & signaling
1902	O	lake	20	donor	Pseudomonadota	1	Cellular processes & signaling
1903	O	lake	20	donor	Verrucomicrobiota	1	Cellular processes & signaling
1904	O	pond	0.15	recipient	Pseudomonadota	1	Cellular processes & signaling
1905	O	pond	0.75	recipient	Pseudomonadota	1	Cellular processes & signaling
1906	O	pond	0.95	recipient	Pseudomonadota	1	Cellular processes & signaling
1907	O	pond	1.05	recipient	Bacteroidota	8	Cellular processes & signaling
1908	O	pond	1.35	donor	Bacteroidota	1	Cellular processes & signaling
1909	O	pond	1.35	recipient	Bacteroidota	8	Cellular processes & signaling
1910	O	pond	1.35	recipient	Desulfobacterota_F	1	Cellular processes & signaling
1911	O	pond	1.85	recipient	Bacteroidota	1	Cellular processes & signaling
1912	O	pond	2.25	donor	Bacteroidota	1	Cellular processes & signaling
1913	O	pond	2.25	donor	Desulfobacterota_F	1	Cellular processes & signaling
1914	O	pond	2.25	donor	Pseudomonadota	1	Cellular processes & signaling
1915	O	pond	2.25	recipient	Bacteroidota	7	Cellular processes & signaling
1916	O	pond	2.35	donor	Bacteroidota	8	Cellular processes & signaling
1917	O	reservoir	1	donor	Actinomycetota	1	Cellular processes & signaling
1918	O	reservoir	1	donor	Verrucomicrobiota	1	Cellular processes & signaling
1919	O	reservoir	1	recipient	Cyanobacteriota	2	Cellular processes & signaling
1920	O	reservoir	1	recipient	Verrucomicrobiota	1	Cellular processes & signaling
1921	O	reservoir	5	donor	Cyanobacteriota	2	Cellular processes & signaling
1922	O	reservoir	5	donor	Verrucomicrobiota	1	Cellular processes & signaling
1923	O	reservoir	5	recipient	Verrucomicrobiota	1	Cellular processes & signaling
1924	O	reservoir	15	recipient	Actinomycetota	1	Cellular processes & signaling
1925	P	lake	0.1	donor	Pseudomonadota	2	Metabolism
1926	P	lake	0.1	recipient	Pseudomonadota	2	Metabolism
1927	P	lake	0.2	donor	Actinomycetota	1	Metabolism
1928	P	lake	0.2	donor	Pseudomonadota	5	Metabolism
1929	P	lake	0.2	recipient	Pseudomonadota	2	Metabolism
1930	P	lake	0.25	donor	Pseudomonadota	7	Metabolism
1931	P	lake	0.25	recipient	Bacteroidota	3	Metabolism
1932	P	lake	0.5	donor	Verrucomicrobiota	1	Metabolism
1933	P	lake	0.5	recipient	Verrucomicrobiota	2	Metabolism
1934	P	lake	0.55	donor	Actinomycetota	1	Metabolism
1935	P	lake	0.55	donor	Pseudomonadota	1	Metabolism
1936	P	lake	0.55	recipient	Bacteroidota	3	Metabolism
1937	P	lake	0.55	recipient	Pseudomonadota	3	Metabolism
1938	P	lake	0.65	donor	Pseudomonadota	1	Metabolism
1939	P	lake	0.7	donor	Pseudomonadota	1	Metabolism
1940	P	lake	0.7	donor	Verrucomicrobiota	1	Metabolism
1941	P	lake	0.8	donor	Actinomycetota	2	Metabolism
1942	P	lake	0.8	donor	Bacteroidota	3	Metabolism
1943	P	lake	0.8	donor	Pseudomonadota	1	Metabolism
1944	P	lake	0.8	recipient	Pseudomonadota	1	Metabolism
1945	P	lake	1	donor	Armatimonadota	1	Metabolism
1946	P	lake	1	donor	Bacteroidota	1	Metabolism
1947	P	lake	1	donor	Pseudomonadota	1	Metabolism
1948	P	lake	1	donor	Verrucomicrobiota	2	Metabolism
1949	P	lake	1	recipient	Actinomycetota	1	Metabolism
1950	P	lake	1	recipient	Pseudomonadota	2	Metabolism
1951	P	lake	1.05	donor	Acidobacteriota	1	Metabolism
1952	P	lake	1.05	recipient	Pseudomonadota	1	Metabolism
1953	P	lake	1.3	donor	Bacteroidota	2	Metabolism
1954	P	lake	1.3	recipient	Bacteroidota	1	Metabolism
1955	P	lake	1.3	recipient	Desulfobacterota_F	1	Metabolism
1956	P	lake	1.35	recipient	Acidobacteriota	1	Metabolism
1957	P	lake	1.35	recipient	Pseudomonadota	1	Metabolism
1958	P	lake	1.5	recipient	Pseudomonadota	1	Metabolism
1959	P	lake	1.6	recipient	Verrucomicrobiota	1	Metabolism
1960	P	lake	1.85	donor	Acidobacteriota	1	Metabolism
1961	P	lake	1.85	donor	Chloroflexota	1	Metabolism
1962	P	lake	1.85	recipient	Pseudomonadota	1	Metabolism
1963	P	lake	2	donor	Actinomycetota	1	Metabolism
1964	P	lake	2	donor	Bacteroidota	2	Metabolism
1965	P	lake	2	donor	Desulfobacterota_F	1	Metabolism
1966	P	lake	2	donor	Verrucomicrobiota	1	Metabolism
1967	P	lake	2	recipient	Bacteroidota	2	Metabolism
1968	P	lake	2	recipient	Pseudomonadota	1	Metabolism
1969	P	lake	2.2	donor	Bacteroidota	3	Metabolism
1970	P	lake	2.2	recipient	Bacteroidota	1	Metabolism
1971	P	lake	2.25	donor	Verrucomicrobiota	2	Metabolism
1972	P	lake	2.25	recipient	Verrucomicrobiota	1	Metabolism
1973	P	lake	2.35	donor	Chloroflexota	1	Metabolism
1974	P	lake	2.35	recipient	Pseudomonadota	1	Metabolism
1975	P	lake	2.5	recipient	Verrucomicrobiota	2	Metabolism
1976	P	lake	2.65	donor	Pseudomonadota	1	Metabolism
1977	P	lake	2.65	recipient	Pseudomonadota	2	Metabolism
1978	P	lake	2.7	donor	Pseudomonadota	4	Metabolism
1979	P	lake	2.7	recipient	Acidobacteriota	1	Metabolism
1980	P	lake	2.7	recipient	Bacteroidota	4	Metabolism
1981	P	lake	2.7	recipient	Verrucomicrobiota	1	Metabolism
1982	P	lake	2.75	recipient	Pseudomonadota	1	Metabolism
1983	P	lake	2.75	recipient	Verrucomicrobiota	1	Metabolism
1984	P	lake	2.8	recipient	Bacteroidota	1	Metabolism
1985	P	lake	2.9	recipient	Pseudomonadota	3	Metabolism
1986	P	lake	3	donor	Bacteroidota	2	Metabolism
1987	P	lake	3	recipient	Actinomycetota	1	Metabolism
1988	P	lake	3	recipient	Bacteroidota	2	Metabolism
1989	P	lake	3	recipient	Verrucomicrobiota	1	Metabolism
1990	P	lake	3.1	donor	Pseudomonadota	2	Metabolism
1991	P	lake	3.1	donor	Verrucomicrobiota	1	Metabolism
1992	P	lake	3.15	donor	Bacteroidota	2	Metabolism
1993	P	lake	3.15	donor	Pseudomonadota	5	Metabolism
1994	P	lake	3.15	donor	Verrucomicrobiota	1	Metabolism
1995	P	lake	3.15	recipient	Pseudomonadota	1	Metabolism
1996	P	lake	3.25	donor	Acidobacteriota	1	Metabolism
1997	P	lake	3.25	recipient	Actinomycetota	1	Metabolism
1998	P	lake	3.25	recipient	Verrucomicrobiota	1	Metabolism
1999	P	lake	3.4	donor	Pseudomonadota	2	Metabolism
[truncated: 1,025 more rows]
