# Supplementary material for: Antimicrobial resistance dissemination via horizontal gene transfer is constrained in stratified waters
Source: Commun Biol. 2026 Mar 12;9:435. doi: 10.1038/s42003-026-09857-8 (PMC13022341; doi:10.1038/s42003-026-09857-8)
Supplement: Supplementary file 6 — Supplementary data 3 [file 42003_2026_9857_MOESM6_ESM.csv]

	Phylum	Depth	Drug_Class	Env	Method	n_ARGs	Bin_depth_sum
1	Acidobacteriota	0.55	fluoroquinolone	lake	CARD	1	42.37835
2	Acidobacteriota	0.55	tetracycline	lake	CARD	1	42.37835
3	Acidobacteriota	0.65	fluoroquinolone	lake	CARD	1	7.37106
4	Acidobacteriota	0.65	tetracycline	lake	CARD	1	7.37106
5	Acidobacteriota	0.8	fluoroquinolone	lake	CARD	1	56.7631
6	Acidobacteriota	0.8	tetracycline	lake	CARD	1	56.7631
7	Acidobacteriota	0.95	fluoroquinolone	pond	CARD	1	32.4391
8	Acidobacteriota	0.95	tetracycline	pond	CARD	1	32.4391
9	Acidobacteriota	1	fluoroquinolone	lake	CARD	1	10.1485
10	Acidobacteriota	1	glycopeptide	reservoir	CARD	1	5.9845
11	Acidobacteriota	1	tetracycline	lake	CARD	1	10.1485
12	Acidobacteriota	1.05	fluoroquinolone	lake	CARD	1	21.19055
13	Acidobacteriota	1.05	tetracycline	lake	CARD	1	21.19055
14	Acidobacteriota	1.3	fluoroquinolone	lake	CARD	1	324.078
15	Acidobacteriota	1.3	tetracycline	lake	CARD	1	324.078
16	Acidobacteriota	1.35	fluoroquinolone	lake	CARD	1	12.16725
17	Acidobacteriota	1.35	fluoroquinolone	pond	CARD	1	73.37955
18	Acidobacteriota	1.35	tetracycline	lake	CARD	1	12.16725
19	Acidobacteriota	1.35	tetracycline	pond	CARD	1	73.37955
20	Acidobacteriota	1.5	fluoroquinolone	lake	CARD	1	11.00875
21	Acidobacteriota	1.5	tetracycline	lake	CARD	1	11.00875
22	Acidobacteriota	2	fluoroquinolone	lake	CARD	1	246.372
23	Acidobacteriota	2	tetracycline	lake	CARD	1	246.372
24	Acidobacteriota	2.05	fluoroquinolone	pond	CARD	1	9.8577
25	Acidobacteriota	2.05	tetracycline	pond	CARD	1	9.8577
26	Acidobacteriota	2.25	fluoroquinolone	lake	CARD	1	11.9032
27	Acidobacteriota	2.25	fluoroquinolone	pond	CARD	1	86.355
28	Acidobacteriota	2.25	glycopeptide	lake	CARD	1	11.9032
29	Acidobacteriota	2.25	tetracycline	lake	CARD	1	11.9032
30	Acidobacteriota	2.25	tetracycline	pond	CARD	1	86.355
31	Acidobacteriota	2.7	fluoroquinolone	lake	CARD	1	137.315
32	Acidobacteriota	2.7	glycopeptide	lake	CARD	1	137.315
33	Acidobacteriota	2.7	tetracycline	lake	CARD	1	137.315
34	Acidobacteriota	2.8	fluoroquinolone	lake	CARD	1	293.645
35	Acidobacteriota	2.8	tetracycline	lake	CARD	1	293.645
36	Acidobacteriota	3	fluoroquinolone	lake	CARD	1	65.3976
37	Acidobacteriota	3	glycopeptide	lake	CARD	1	19.4959
38	Acidobacteriota	3	tetracycline	lake	CARD	1	65.3976
39	Acidobacteriota	3.15	fluoroquinolone	lake	CARD	1	10.37895
40	Acidobacteriota	3.15	tetracycline	lake	CARD	1	10.37895
41	Acidobacteriota	3.25	fluoroquinolone	lake	CARD	1	17.7164
42	Acidobacteriota	3.25	glycopeptide	lake	CARD	1	15.28935
43	Acidobacteriota	3.25	tetracycline	lake	CARD	1	17.7164
44	Acidobacteriota	3.6	fluoroquinolone	lake	CARD	1	304.8205
45	Acidobacteriota	3.6	tetracycline	lake	CARD	1	304.8205
46	Acidobacteriota	3.7	fluoroquinolone	lake	CARD	1	10.6159
47	Acidobacteriota	3.7	glycopeptide	lake	CARD	1	7.81127
48	Acidobacteriota	3.7	tetracycline	lake	CARD	1	10.6159
49	Acidobacteriota	4	diaminopyrimidine	lake	ResFinderFG2.0	1	7.59644
50	Acidobacteriota	4	fluoroquinolone	lake	CARD	1	33.3843
51	Acidobacteriota	4	glycopeptide	lake	CARD	1	11.5377
52	Acidobacteriota	4	tetracycline	lake	CARD	1	33.3843
53	Acidobacteriota	4.2	glycopeptide	lake	CARD	1	25.2997
54	Acidobacteriota	4.4	fluoroquinolone	lake	CARD	1	17.4657
55	Acidobacteriota	4.4	glycopeptide	lake	CARD	1	7.729335
56	Acidobacteriota	4.4	tetracycline	lake	CARD	1	17.4657
57	Acidobacteriota	4.5	fluoroquinolone	lake	CARD	1	63.41945
58	Acidobacteriota	4.5	glycopeptide	lake	CARD	1	13.8234
59	Acidobacteriota	4.5	tetracycline	lake	CARD	1	63.41945
60	Acidobacteriota	5	fluoroquinolone	lake	CARD	1	79.559
61	Acidobacteriota	5	glycopeptide	reservoir	CARD	1	6.39292
62	Acidobacteriota	5	tetracycline	lake	CARD	1	79.559
63	Acidobacteriota	5.1	fluoroquinolone	lake	CARD	1	8.80811
64	Acidobacteriota	5.1	tetracycline	lake	CARD	1	8.80811
65	Acidobacteriota	5.5	fluoroquinolone	lake	CARD	1	18.7204
66	Acidobacteriota	5.5	glycopeptide	lake	CARD	1	11.2713
67	Acidobacteriota	5.5	tetracycline	lake	CARD	1	18.7204
68	Acidobacteriota	5.8	glycopeptide	lake	CARD	1	7.20201
69	Acidobacteriota	5.9	fluoroquinolone	lake	CARD	1	11.5081
70	Acidobacteriota	5.9	tetracycline	lake	CARD	1	11.5081
71	Acidobacteriota	6.3	fluoroquinolone	lake	CARD	1	7.010355
72	Acidobacteriota	6.3	glycopeptide	lake	CARD	1	9.226085
73	Acidobacteriota	6.3	tetracycline	lake	CARD	1	7.010355
74	Acidobacteriota	6.5	glycopeptide	lake	CARD	2	56.88365
75	Acidobacteriota	7	glycopeptide	lake	CARD	2	42.04915
76	Acidobacteriota	7.9	glycopeptide	lake	CARD	1	8.32234
77	Acidobacteriota	8	fluoroquinolone	lake	CARD	1	36.755
78	Acidobacteriota	8	glycopeptide	lake	CARD	1	10.4021
79	Acidobacteriota	8	tetracycline	lake	CARD	1	36.755
80	Acidobacteriota	15	glycopeptide	reservoir	CARD	1	11.7623
81	Actinomycetota	0.1	glycopeptide	lake	CARD	1	7.803475
82	Actinomycetota	0.15	glycopeptide	pond	CARD	2	56.7488
83	Actinomycetota	0.2	glycopeptide	lake	CARD	5	43.40135
84	Actinomycetota	0.25	glycopeptide	lake	CARD	3	99.42344
85	Actinomycetota	0.25	glycopeptide	pond	CARD	2	17.37954
86	Actinomycetota	0.45	glycopeptide	pond	CARD	2	30.6758
87	Actinomycetota	0.5	glycopeptide	lake	CARD	2	96.14794
88	Actinomycetota	0.55	glycopeptide	lake	CARD	4	36.7851
89	Actinomycetota	0.55	glycopeptide	pond	CARD	3	67.176285
90	Actinomycetota	0.65	glycopeptide	lake	CARD	1	8.782735
91	Actinomycetota	0.7	aminoglycoside	lake	CARD	1	9.44823
92	Actinomycetota	0.7	disinfect. & antiseptics	lake	CARD	1	29.60305
93	Actinomycetota	0.7	glycopeptide	lake	CARD	5	84.181635
94	Actinomycetota	0.75	glycopeptide	pond	CARD	3	35.314265
95	Actinomycetota	0.95	glycopeptide	pond	CARD	2	24.1887
96	Actinomycetota	1	aminoglycoside	lake	CARD	1	58.81855
97	Actinomycetota	1	aminoglycoside	reservoir	CARD	1	13.55995
98	Actinomycetota	1	cycloserine-like	lake	ResFinderFG2.0	2	23.54275
99	Actinomycetota	1	cycloserine-like	reservoir	ResFinderFG2.0	1	9.384035
100	Actinomycetota	1	disinfect. & antiseptics	lake	CARD	2	129.508
101	Actinomycetota	1	glycopeptide	lake	CARD	8	496.14196
102	Actinomycetota	1	glycopeptide	reservoir	CARD	4	47.719735
103	Actinomycetota	1	other classes	lake	ResFinderFG2.0	1	52.7826
104	Actinomycetota	1	other classes	lake	CARD	1	7.670395
105	Actinomycetota	1	other classes	lake	CARD	1	8.552915
106	Actinomycetota	1	phenicol	lake	CARD	1	8.552915
107	Actinomycetota	1	other classes	lake	CARD	1	11.4414
108	Actinomycetota	1	tetracycline	lake	CARD	1	8.552915
109	Actinomycetota	1.3	glycopeptide	lake	CARD	3	27.327855
110	Actinomycetota	1.3	other classes	lake	CARD	1	9.991945
111	Actinomycetota	1.3	other classes	lake	CARD	1	9.991945
112	Actinomycetota	1.35	glycopeptide	pond	CARD	1	6.140495
113	Actinomycetota	1.5	glycopeptide	lake	CARD	2	31.3196
114	Actinomycetota	1.6	glycopeptide	lake	CARD	1	24.19355
115	Actinomycetota	2	glycopeptide	lake	CARD	4	97.16936
116	Actinomycetota	2.25	glycopeptide	lake	CARD	1	12.6726
117	Actinomycetota	2.35	glycopeptide	lake	CARD	2	49.593
118	Actinomycetota	2.5	aminoglycoside	lake	CARD	1	89.3602
119	Actinomycetota	2.5	other classes	lake	Latent ARGs	1	8.86144
120	Actinomycetota	2.5	cephalosporin	lake	Latent ARGs	1	8.86144
121	Actinomycetota	2.5	disinfect. & antiseptics	lake	CARD	1	40.79485
122	Actinomycetota	2.5	glycopeptide	lake	CARD	7	182.48069
123	Actinomycetota	2.5	other classes	lake	Latent ARGs	1	8.86144
124	Actinomycetota	2.7	glycopeptide	lake	CARD	2	14.91096
125	Actinomycetota	2.75	aminoglycoside	lake	CARD	1	45.87225
126	Actinomycetota	2.75	disinfect. & antiseptics	lake	CARD	1	22.1814
127	Actinomycetota	2.75	glycopeptide	lake	CARD	4	66.59831
128	Actinomycetota	3	glycopeptide	lake	CARD	2	69.63751
129	Actinomycetota	3.1	aminoglycoside	lake	CARD	1	7.529605
130	Actinomycetota	3.1	glycopeptide	lake	CARD	3	27.259745
131	Actinomycetota	3.1	other classes	lake	ResFinderFG2.0	1	11.73165
132	Actinomycetota	3.15	aminoglycoside	lake	CARD	1	8.10471
133	Actinomycetota	3.15	glycopeptide	lake	CARD	1	25.439
134	Actinomycetota	3.25	glycopeptide	lake	CARD	1	16.688
135	Actinomycetota	3.4	aminoglycoside	lake	CARD	1	8.02669
136	Actinomycetota	3.4	disinfect. & antiseptics	lake	CARD	1	40.9516
137	Actinomycetota	3.4	glycopeptide	lake	CARD	1	40.9516
138	Actinomycetota	3.5	glycopeptide	lake	CARD	3	121.06105
139	Actinomycetota	3.5	other classes	lake	CARD	1	22.95555
140	Actinomycetota	3.5	other classes	lake	CARD	1	22.95555
141	Actinomycetota	3.5	tetracycline	lake	ResFinderFG2.0	1	7.58329
142	Actinomycetota	3.65	aminoglycoside	lake	CARD	1	9.434255
143	Actinomycetota	3.65	glycopeptide	lake	CARD	1	33.6951
144	Actinomycetota	3.7	glycopeptide	lake	CARD	2	32.55965
145	Actinomycetota	3.9	glycopeptide	lake	CARD	2	199.5536
146	Actinomycetota	3.9	other classes	lake	CARD	1	17.56335
147	Actinomycetota	3.9	phenicol	lake	CARD	1	17.56335
148	Actinomycetota	3.9	tetracycline	lake	CARD	1	17.56335
149	Actinomycetota	4	aminoglycoside	lake	CARD	1	66.1618
150	Actinomycetota	4	cycloserine-like	lake	ResFinderFG2.0	3	43.59845
151	Actinomycetota	4	disinfect. & antiseptics	lake	CARD	2	141.8499
152	Actinomycetota	4	glycopeptide	lake	CARD	8	515.16451
153	Actinomycetota	4	other classes	lake	ResFinderFG2.0	1	52.7826
154	Actinomycetota	4	other classes	lake	CARD	1	7.670395
155	Actinomycetota	4	other classes	lake	CARD	1	6.98861
156	Actinomycetota	4	penam	lake	ResFinderFG2.0	1	9.43675
157	Actinomycetota	4	phenicol	lake	CARD	1	6.98861
158	Actinomycetota	4	other classes	lake	CARD	1	11.4414
159	Actinomycetota	4	tetracycline	lake	CARD	1	6.98861
160	Actinomycetota	4.2	glycopeptide	lake	CARD	1	19.3156
161	Actinomycetota	4.4	glycopeptide	lake	CARD	1	6.783075
162	Actinomycetota	4.5	aminoglycoside	lake	CARD	1	66.1618
163	Actinomycetota	4.5	cycloserine-like	lake	ResFinderFG2.0	1	20.0557
164	Actinomycetota	4.5	disinfect. & antiseptics	lake	CARD	2	92.64
165	Actinomycetota	4.5	glycopeptide	lake	CARD	6	214.41485
166	Actinomycetota	4.5	penam	lake	ResFinderFG2.0	1	9.43675
167	Actinomycetota	4.5	other classes	lake	CARD	1	8.51863
168	Actinomycetota	5	aminoglycoside	lake	CARD	1	66.1618
169	Actinomycetota	5	aminoglycoside	reservoir	CARD	1	15.86465
170	Actinomycetota	5	cycloserine-like	lake	ResFinderFG2.0	3	41.69935
171	Actinomycetota	5	disinfect. & antiseptics	lake	CARD	2	132.5838
172	Actinomycetota	5	glycopeptide	lake	CARD	8	515.16451
173	Actinomycetota	5	glycopeptide	reservoir	CARD	3	47.59395
174	Actinomycetota	5	other classes	lake	Latent ARGs	1	7.553795
175	Actinomycetota	5	other classes	lake	Latent ARGs	1	7.553795
176	Actinomycetota	5	other classes	lake	ResFinderFG2.0	1	52.7826
177	Actinomycetota	5	other classes	lake	CARD	1	7.670395
178	Actinomycetota	5	other classes	lake	CARD	1	5.44457
179	Actinomycetota	5	penam	lake	ResFinderFG2.0	1	9.43675
180	Actinomycetota	5	phenicol	lake	CARD	1	5.44457
181	Actinomycetota	5	other classes	lake	CARD	1	8.51863
182	Actinomycetota	5	other classes	lake	Latent ARGs	1	7.553795
183	Actinomycetota	5	tetracycline	lake	CARD	1	5.44457
184	Actinomycetota	5.1	glycopeptide	lake	CARD	1	6.53084
185	Actinomycetota	5.5	aminoglycoside	lake	CARD	1	66.1618
186	Actinomycetota	5.5	cycloserine-like	lake	ResFinderFG2.0	1	20.0557
187	Actinomycetota	5.5	disinfect. & antiseptics	lake	CARD	2	92.64
188	Actinomycetota	5.5	glycopeptide	lake	CARD	6	214.41485
189	Actinomycetota	5.5	penam	lake	ResFinderFG2.0	1	9.43675
190	Actinomycetota	5.5	other classes	lake	CARD	1	8.51863
191	Actinomycetota	5.8	glycopeptide	lake	CARD	1	8.63145
192	Actinomycetota	5.9	aminoglycoside	lake	CARD	1	23.17555
193	Actinomycetota	5.9	glycopeptide	lake	CARD	2	100.20476
194	Actinomycetota	6	aminoglycoside	lake	CARD	1	66.1618
195	Actinomycetota	6	cycloserine-like	lake	ResFinderFG2.0	3	41.69935
196	Actinomycetota	6	disinfect. & antiseptics	lake	CARD	2	132.5838
197	Actinomycetota	6	glycopeptide	lake	CARD	8	515.16451
198	Actinomycetota	6	other classes	lake	ResFinderFG2.0	1	52.7826
199	Actinomycetota	6	other classes	lake	CARD	1	7.670395
200	Actinomycetota	6	other classes	lake	CARD	1	5.44457
201	Actinomycetota	6	penam	lake	ResFinderFG2.0	1	9.43675
202	Actinomycetota	6	phenicol	lake	CARD	1	5.44457
203	Actinomycetota	6	other classes	lake	CARD	1	8.51863
204	Actinomycetota	6	tetracycline	lake	CARD	1	5.44457
205	Actinomycetota	6.25	glycopeptide	lake	CARD	1	27.78565
206	Actinomycetota	6.3	glycopeptide	lake	CARD	2	29.20895
207	Actinomycetota	6.5	glycopeptide	lake	CARD	1	26.6307
208	Actinomycetota	6.5	other classes	lake	CARD	1	7.55465
209	Actinomycetota	6.5	phenicol	lake	CARD	1	7.55465
210	Actinomycetota	6.5	tetracycline	lake	CARD	1	7.55465
211	Actinomycetota	7	aminoglycoside	lake	CARD	1	66.1618
212	Actinomycetota	7	cycloserine-like	lake	ResFinderFG2.0	3	43.59845
213	Actinomycetota	7	disinfect. & antiseptics	lake	CARD	2	141.8499
214	Actinomycetota	7	glycopeptide	lake	CARD	8	513.58378
215	Actinomycetota	7	glycopeptide	reservoir	CARD	2	19.38276
216	Actinomycetota	7	other classes	lake	ResFinderFG2.0	1	52.7826
217	Actinomycetota	7	other classes	lake	CARD	1	6.98861
218	Actinomycetota	7	penam	lake	ResFinderFG2.0	1	9.43675
219	Actinomycetota	7	phenicol	lake	CARD	1	6.98861
220	Actinomycetota	7	other classes	lake	CARD	1	11.4414
221	Actinomycetota	7	tetracycline	lake	CARD	1	6.98861
222	Actinomycetota	7.5	glycopeptide	lake	CARD	1	10.89395
223	Actinomycetota	7.9	aminoglycoside	lake	CARD	1	15.35035
224	Actinomycetota	7.9	glycopeptide	lake	CARD	1	52.2451
225	Actinomycetota	8	aminoglycoside	lake	CARD	1	66.1618
226	Actinomycetota	8	aminoglycoside	lake	Latent ARGs	1	8.82252
227	Actinomycetota	8	cephalosporin	lake	Latent ARGs	1	10.02055
228	Actinomycetota	8	cycloserine-like	lake	ResFinderFG2.0	3	43.59845
229	Actinomycetota	8	disinfect. & antiseptics	lake	CARD	2	141.8499
230	Actinomycetota	8	glycopeptide	lake	CARD	8	515.16451
231	Actinomycetota	8	other classes	lake	ResFinderFG2.0	1	52.7826
232	Actinomycetota	8	other classes	lake	Latent ARGs	1	10.02055
233	Actinomycetota	8	other classes	lake	CARD	1	7.670395
234	Actinomycetota	8	other classes	lake	CARD	1	6.98861
235	Actinomycetota	8	penam	lake	ResFinderFG2.0	1	9.43675
236	Actinomycetota	8	phenicol	lake	CARD	1	6.98861
237	Actinomycetota	8	other classes	lake	CARD	1	11.4414
238	Actinomycetota	8	tetracycline	lake	CARD	1	6.98861
239	Actinomycetota	8.6	aminoglycoside	lake	CARD	1	58.81855
240	Actinomycetota	8.6	disinfect. & antiseptics	lake	CARD	2	113.87145
241	Actinomycetota	8.6	glycopeptide	lake	CARD	6	321.862
242	Actinomycetota	8.6	other classes	lake	CARD	1	7.670395
243	Actinomycetota	8.7	aminoglycoside	lake	CARD	1	53.64295
244	Actinomycetota	8.7	cycloserine-like	lake	ResFinderFG2.0	1	10.29835
245	Actinomycetota	8.7	disinfect. & antiseptics	lake	CARD	2	117.1732
246	Actinomycetota	8.7	glycopeptide	lake	CARD	8	476.70977
247	Actinomycetota	8.7	other classes	lake	ResFinderFG2.0	1	52.7826
248	Actinomycetota	8.8	aminoglycoside	lake	CARD	1	66.1618
249	Actinomycetota	8.8	cycloserine-like	lake	ResFinderFG2.0	1	20.0557
250	Actinomycetota	8.8	disinfect. & antiseptics	lake	CARD	2	92.64
251	Actinomycetota	8.8	glycopeptide	lake	CARD	6	214.41485
252	Actinomycetota	8.8	penam	lake	ResFinderFG2.0	1	9.43675
253	Actinomycetota	8.8	other classes	lake	CARD	1	8.51863
254	Actinomycetota	8.9	aminoglycoside	lake	CARD	1	47.263
255	Actinomycetota	8.9	disinfect. & antiseptics	lake	CARD	2	112.0054
256	Actinomycetota	8.9	glycopeptide	lake	CARD	7	261.99495
257	Actinomycetota	8.9	other classes	lake	ResFinderFG2.0	1	14.1898
258	Actinomycetota	8.9	other classes	lake	CARD	1	6.98861
259	Actinomycetota	8.9	phenicol	lake	CARD	1	6.98861
260	Actinomycetota	8.9	tetracycline	lake	CARD	1	6.98861
261	Actinomycetota	9	aminoglycoside	lake	CARD	1	50.4677
262	Actinomycetota	9	cycloserine-like	lake	ResFinderFG2.0	1	13.2444
263	Actinomycetota	9	disinfect. & antiseptics	lake	CARD	2	126.1558
264	Actinomycetota	9	glycopeptide	lake	CARD	7	266.66122
265	Actinomycetota	9	other classes	lake	CARD	1	5.44457
266	Actinomycetota	9	phenicol	lake	CARD	1	5.44457
267	Actinomycetota	9	other classes	lake	CARD	1	11.4414
268	Actinomycetota	9	tetracycline	lake	CARD	1	5.44457
269	Actinomycetota	10	aminoglycoside	lake	CARD	1	39.4211
270	Actinomycetota	10	glycopeptide	lake	CARD	3	74.01155
271	Actinomycetota	10	other classes	lake	ResFinderFG2.0	1	41.754
272	Actinomycetota	11	aminoglycoside	lake	CARD	1	38.13765
273	Actinomycetota	11	glycopeptide	lake	CARD	2	19.072905
274	Actinomycetota	11	other classes	lake	ResFinderFG2.0	1	32.7514
275	Actinomycetota	12	aminoglycoside	lake	CARD	1	48.0713
276	Actinomycetota	12	disinfect. & antiseptics	lake	CARD	1	41.7548
277	Actinomycetota	12	glycopeptide	lake	CARD	3	67.396115
278	Actinomycetota	13.9	glycopeptide	lake	CARD	1	6.84341
279	Actinomycetota	14	aminoglycoside	lake	CARD	1	15.9982
280	Actinomycetota	14	disinfect. & antiseptics	lake	CARD	1	39.242
281	Actinomycetota	14	glycopeptide	lake	CARD	2	20.64383
282	Actinomycetota	15	aminoglycoside	reservoir	CARD	1	12.36865
283	Actinomycetota	15	glycopeptide	reservoir	CARD	4	47.95905
284	Actinomycetota	15	other classes	reservoir	CARD	1	68.91725
285	Actinomycetota	15	phenicol	reservoir	ResFinderFG2.0	1	7.380165
286	Actinomycetota	16	aminoglycoside	lake	CARD	1	40.52505
287	Actinomycetota	16	disinfect. & antiseptics	lake	CARD	1	10.3051
288	Actinomycetota	16	glycopeptide	lake	CARD	3	55.90352
289	Actinomycetota	18	aminoglycoside	lake	CARD	1	8.72539
290	Actinomycetota	18	glycopeptide	lake	CARD	2	13.86227
291	Actinomycetota	20	aminoglycoside	lake	CARD	1	9.048665
292	Actinomycetota	20	disinfect. & antiseptics	lake	CARD	1	28.5326
293	Actinomycetota	20	glycopeptide	lake	CARD	3	30.96865
294	Armatimonadota	0.25	glycopeptide	lake	CARD	1	13.3576
295	Armatimonadota	1	glycopeptide	lake	CARD	2	61.89735
296	Armatimonadota	2	glycopeptide	lake	CARD	1	8.75722
297	Armatimonadota	2.35	glycopeptide	lake	CARD	2	43.269
298	Armatimonadota	3	glycopeptide	lake	CARD	2	19.479395
299	Armatimonadota	4	glycopeptide	lake	CARD	2	37.6172
300	Armatimonadota	4.2	glycopeptide	lake	CARD	1	21.6874
301	Armatimonadota	4.5	glycopeptide	lake	CARD	2	37.6172
302	Armatimonadota	5	glycopeptide	lake	CARD	2	37.6172
303	Armatimonadota	5.5	glycopeptide	lake	CARD	2	37.6172
304	Armatimonadota	6	glycopeptide	lake	CARD	2	37.6172
305	Armatimonadota	7	glycopeptide	lake	CARD	2	37.6172
306	Armatimonadota	7	glycopeptide	reservoir	CARD	2	32.9102
307	Armatimonadota	8	glycopeptide	lake	CARD	2	37.6172
308	Armatimonadota	8.6	glycopeptide	lake	CARD	2	37.0807
309	Armatimonadota	8.8	glycopeptide	lake	CARD	2	37.6172
310	Bacillota	7	glycopeptide	reservoir	CARD	1	6.77791
311	Bacillota_A	15	glycopeptide	reservoir	CARD	1	7.71203
312	Bacteroidota	0.1	glycopeptide	lake	CARD	1	8.884765
313	Bacteroidota	0.15	glycopeptide	pond	CARD	1	5.61766
314	Bacteroidota	0.2	glycopeptide	lake	CARD	2	81.2024
315	Bacteroidota	0.25	disinfect. & antiseptics	pond	CARD	1	15.1564
316	Bacteroidota	0.25	glycopeptide	lake	CARD	4	110.2784
317	Bacteroidota	0.25	glycopeptide	pond	CARD	2	22.35656
318	Bacteroidota	0.25	penam	lake	ResFinderFG2.0	1	18.25245
319	Bacteroidota	0.45	glycopeptide	pond	CARD	1	6.12688
320	Bacteroidota	0.5	glycopeptide	lake	CARD	2	21.87518
321	Bacteroidota	0.5	tetracycline	lake	ResFinderFG2.0	1	13.8605
322	Bacteroidota	0.55	disinfect. & antiseptics	lake	CARD	1	15.39095
323	Bacteroidota	0.55	glycopeptide	lake	CARD	2	46.5334
324	Bacteroidota	0.55	glycopeptide	pond	CARD	1	7.01838
325	Bacteroidota	0.65	aminoglycoside	lake	Latent ARGs	1	6.34686
326	Bacteroidota	0.65	disinfect. & antiseptics	lake	CARD	1	5.41951
327	Bacteroidota	0.65	glycopeptide	lake	CARD	2	13.68784
328	Bacteroidota	0.65	tetracycline	lake	CARD	1	6.33938
329	Bacteroidota	0.7	glycopeptide	lake	CARD	2	22.79666
330	Bacteroidota	0.8	disinfect. & antiseptics	lake	CARD	1	23.2791
331	Bacteroidota	0.8	glycopeptide	lake	CARD	1	515.267
332	Bacteroidota	1	cycloserine-like	lake	ResFinderFG2.0	3	101.40574
333	Bacteroidota	1	diaminopyrimidine	lake	ResFinderFG2.0	1	10.4534
334	Bacteroidota	1	disinfect. & antiseptics	lake	CARD	1	10.7377
335	Bacteroidota	1	fluoroquinolone	lake	CARD	1	86.6054
336	Bacteroidota	1	glycopeptide	lake	CARD	7	1264.24512
337	Bacteroidota	1	glycopeptide	reservoir	CARD	2	19.79831
338	Bacteroidota	1	other classes	lake	Latent ARGs	1	12.86275
339	Bacteroidota	1	tetracycline	lake	CARD	2	107.515
340	Bacteroidota	1	tetracycline	lake	ResFinderFG2.0	1	8.99516
341	Bacteroidota	1.05	disinfect. & antiseptics	lake	CARD	1	6.93932
342	Bacteroidota	1.05	disinfect. & antiseptics	pond	CARD	1	15.6497
343	Bacteroidota	1.05	glycopeptide	lake	CARD	3	66.83755
344	Bacteroidota	1.05	glycopeptide	pond	CARD	2	31.2994
345	Bacteroidota	1.05	tetracycline	lake	CARD	1	12.98225
346	Bacteroidota	1.25	disinfect. & antiseptics	pond	CARD	1	58.7177
347	Bacteroidota	1.25	glycopeptide	pond	CARD	2	117.4354
348	Bacteroidota	1.3	disinfect. & antiseptics	lake	CARD	1	107.6515
349	Bacteroidota	1.3	glycopeptide	lake	CARD	2	911.6448
350	Bacteroidota	1.35	disinfect. & antiseptics	lake	CARD	1	22.4566
351	Bacteroidota	1.35	disinfect. & antiseptics	pond	CARD	1	49.7043
352	Bacteroidota	1.35	glycopeptide	lake	CARD	3	63.39459
353	Bacteroidota	1.35	glycopeptide	pond	CARD	2	99.4086
354	Bacteroidota	1.35	tetracycline	lake	CARD	1	7.964135
355	Bacteroidota	1.5	disinfect. & antiseptics	lake	CARD	1	24.06535
356	Bacteroidota	1.5	glycopeptide	lake	CARD	2	148.98235
357	Bacteroidota	1.5	tetracycline	lake	ResFinderFG2.0	1	17.75285
358	Bacteroidota	1.6	fluoroquinolone	lake	CARD	1	28.45715
359	Bacteroidota	1.6	glycopeptide	lake	CARD	1	141.942
360	Bacteroidota	1.6	tetracycline	lake	CARD	1	28.45715
361	Bacteroidota	1.65	disinfect. & antiseptics	pond	CARD	1	131.278
362	Bacteroidota	1.65	glycopeptide	pond	CARD	2	274.811
363	Bacteroidota	1.85	disinfect. & antiseptics	lake	CARD	1	33.8694
364	Bacteroidota	1.85	disinfect. & antiseptics	pond	CARD	1	46.7089
365	Bacteroidota	1.85	glycopeptide	lake	CARD	2	113.6943
366	Bacteroidota	1.85	glycopeptide	pond	CARD	2	19.5995
367	Bacteroidota	1.85	penam	lake	ResFinderFG2.0	1	33.8694
368	Bacteroidota	1.85	tetracycline	lake	CARD	1	6.78148
369	Bacteroidota	2	disinfect. & antiseptics	lake	CARD	1	101.915
370	Bacteroidota	2	fluoroquinolone	lake	CARD	1	13.54205
371	Bacteroidota	2	glycopeptide	lake	CARD	2	1114.6331
372	Bacteroidota	2	tetracycline	lake	CARD	1	13.54205
373	Bacteroidota	2	tetracycline	lake	ResFinderFG2.0	1	15.04105
374	Bacteroidota	2.05	disinfect. & antiseptics	pond	CARD	1	121.84
375	Bacteroidota	2.2	disinfect. & antiseptics	lake	CARD	1	116.819
376	Bacteroidota	2.2	glycopeptide	lake	CARD	2	145.07425
377	Bacteroidota	2.25	disinfect. & antiseptics	pond	CARD	1	218.492
378	Bacteroidota	2.25	glycopeptide	pond	CARD	2	436.984
379	Bacteroidota	2.35	disinfect. & antiseptics	lake	CARD	1	35.4756
380	Bacteroidota	2.35	disinfect. & antiseptics	pond	CARD	1	754.7085
381	Bacteroidota	2.35	glycopeptide	lake	CARD	2	97.1124
382	Bacteroidota	2.35	glycopeptide	pond	CARD	2	1509.417
383	Bacteroidota	2.35	penam	lake	ResFinderFG2.0	1	29.5365
384	Bacteroidota	2.5	disinfect. & antiseptics	lake	CARD	1	7.90179
385	Bacteroidota	2.5	glycopeptide	lake	CARD	2	50.25525
386	Bacteroidota	2.65	disinfect. & antiseptics	lake	CARD	1	78.1995
387	Bacteroidota	2.65	glycopeptide	lake	CARD	2	156.399
388	Bacteroidota	2.65	penam	lake	ResFinderFG2.0	1	36.336
389	Bacteroidota	2.7	disinfect. & antiseptics	lake	CARD	1	284.939
390	Bacteroidota	2.7	fluoroquinolone	lake	CARD	1	59.5131
391	Bacteroidota	2.7	glycopeptide	lake	CARD	2	240.7321
392	Bacteroidota	2.7	tetracycline	lake	CARD	2	66.6051
393	Bacteroidota	2.75	disinfect. & antiseptics	lake	CARD	1	8.38442
394	Bacteroidota	2.75	glycopeptide	lake	CARD	2	39.10334
395	Bacteroidota	2.8	disinfect. & antiseptics	lake	CARD	1	118.6615
396	Bacteroidota	2.8	fluoroquinolone	lake	CARD	1	9.26115
397	Bacteroidota	2.8	glycopeptide	lake	CARD	2	1228.95883
398	Bacteroidota	2.8	tetracycline	lake	CARD	1	9.26115
399	Bacteroidota	2.9	disinfect. & antiseptics	lake	CARD	1	315.748
400	Bacteroidota	2.9	fluoroquinolone	lake	CARD	1	14.2633
401	Bacteroidota	2.9	glycopeptide	lake	CARD	1	13.40705
402	Bacteroidota	2.9	tetracycline	lake	CARD	2	28.5266
403	Bacteroidota	3	disinfect. & antiseptics	lake	CARD	1	137.7875
404	Bacteroidota	3	fluoroquinolone	lake	CARD	1	68.1332
405	Bacteroidota	3	glycopeptide	lake	CARD	4	783.00395
406	Bacteroidota	3	tetracycline	lake	CARD	1	68.1332
407	Bacteroidota	3	tetracycline	lake	ResFinderFG2.0	1	9.18312
408	Bacteroidota	3.1	diaminopyrimidine	lake	ResFinderFG2.0	1	84.5698
409	Bacteroidota	3.1	disinfect. & antiseptics	lake	CARD	1	84.5698
410	Bacteroidota	3.1	glycopeptide	lake	CARD	2	23.35789
411	Bacteroidota	3.1	tetracycline	lake	CARD	1	5.86824
412	Bacteroidota	3.15	glycopeptide	lake	CARD	2	20.57188
413	Bacteroidota	3.25	disinfect. & antiseptics	lake	CARD	1	81.22685
414	Bacteroidota	3.25	glycopeptide	lake	CARD	2	87.647745
415	Bacteroidota	3.25	tetracycline	lake	ResFinderFG2.0	1	7.88847
416	Bacteroidota	3.4	disinfect. & antiseptics	lake	CARD	1	57.6224
417	Bacteroidota	3.4	glycopeptide	lake	CARD	3	158.604105
418	Bacteroidota	3.5	cephalosporin	lake	Latent ARGs	1	18.1711
419	Bacteroidota	3.5	fluoroquinolone	lake	CARD	1	20.01
420	Bacteroidota	3.5	glycopeptide	lake	CARD	2	38.1811
421	Bacteroidota	3.5	tetracycline	lake	CARD	1	20.01
422	Bacteroidota	3.6	disinfect. & antiseptics	lake	CARD	1	129.772
423	Bacteroidota	3.6	fluoroquinolone	lake	CARD	1	10.7418
424	Bacteroidota	3.6	glycopeptide	lake	CARD	2	1410.0718
425	Bacteroidota	3.6	other classes	lake	ResFinderFG2.0	1	9.8906
426	Bacteroidota	3.6	tetracycline	lake	CARD	1	10.7418
427	Bacteroidota	3.65	disinfect. & antiseptics	lake	CARD	1	133.803
428	Bacteroidota	3.65	fluoroquinolone	lake	CARD	1	6.35419
429	Bacteroidota	3.65	glycopeptide	lake	CARD	2	127.0937
430	Bacteroidota	3.65	tetracycline	lake	CARD	2	12.70838
431	Bacteroidota	3.7	disinfect. & antiseptics	lake	CARD	1	26.1941
432	Bacteroidota	3.7	glycopeptide	lake	CARD	2	25.448285
433	Bacteroidota	3.9	disinfect. & antiseptics	lake	CARD	1	26.0193
434	Bacteroidota	3.9	glycopeptide	lake	CARD	2	75.907
435	Bacteroidota	4	cephalosporin	lake	Latent ARGs	1	13.0157
436	Bacteroidota	4	cycloserine-like	lake	ResFinderFG2.0	3	101.40574
437	Bacteroidota	4	diaminopyrimidine	lake	ResFinderFG2.0	1	10.4534
438	Bacteroidota	4	disinfect. & antiseptics	lake	CARD	1	435.513
439	Bacteroidota	4	fluoroquinolone	lake	CARD	1	86.6054
440	Bacteroidota	4	glycopeptide	lake	CARD	9	200.02446
441	Bacteroidota	4	other classes	lake	Latent ARGs	1	12.86275
442	Bacteroidota	4	tetracycline	lake	CARD	3	132.50338
443	Bacteroidota	4	tetracycline	lake	ResFinderFG2.0	1	8.99516
444	Bacteroidota	4.2	disinfect. & antiseptics	lake	CARD	1	20.9035
445	Bacteroidota	4.2	glycopeptide	lake	CARD	2	35.718405
446	Bacteroidota	4.4	disinfect. & antiseptics	lake	CARD	1	109.91
447	Bacteroidota	4.4	fluoroquinolone	lake	CARD	1	11.62625
448	Bacteroidota	4.4	glycopeptide	lake	CARD	2	92.57395
449	Bacteroidota	4.4	penam	lake	ResFinderFG2.0	1	8.17738
450	Bacteroidota	4.4	tetracycline	lake	CARD	1	11.62625
451	Bacteroidota	4.5	cycloserine-like	lake	ResFinderFG2.0	1	33.6303
452	Bacteroidota	4.5	disinfect. & antiseptics	lake	CARD	1	60.77025
453	Bacteroidota	4.5	fluoroquinolone	lake	CARD	1	39.1739
454	Bacteroidota	4.5	glycopeptide	lake	CARD	5	79.06786
455	Bacteroidota	4.5	tetracycline	lake	CARD	3	85.07188
456	Bacteroidota	5	cycloserine-like	lake	ResFinderFG2.0	3	101.40574
457	Bacteroidota	5	diaminopyrimidine	lake	ResFinderFG2.0	1	10.4534
458	Bacteroidota	5	disinfect. & antiseptics	lake	CARD	1	158.767
459	Bacteroidota	5	fluoroquinolone	lake	CARD	1	86.6054
460	Bacteroidota	5	glycopeptide	lake	CARD	7	406.67892
461	Bacteroidota	5	glycopeptide	reservoir	CARD	2	25.572145
462	Bacteroidota	5	other classes	lake	Latent ARGs	1	12.86275
463	Bacteroidota	5	tetracycline	lake	CARD	3	132.50338
464	Bacteroidota	5	tetracycline	lake	ResFinderFG2.0	1	8.99516
465	Bacteroidota	5.1	disinfect. & antiseptics	lake	CARD	1	97.47865
466	Bacteroidota	5.1	fluoroquinolone	lake	CARD	1	41.6357
467	Bacteroidota	5.1	glycopeptide	lake	CARD	2	183.6637
468	Bacteroidota	5.1	tetracycline	lake	CARD	1	41.6357
469	Bacteroidota	5.5	cycloserine-like	lake	ResFinderFG2.0	1	33.6303
470	Bacteroidota	5.5	disinfect. & antiseptics	lake	CARD	1	316.914
471	Bacteroidota	5.5	fluoroquinolone	lake	CARD	1	111.435
472	Bacteroidota	5.5	glycopeptide	lake	CARD	5	593.26084
473	Bacteroidota	5.5	tetracycline	lake	CARD	3	157.33298
474	Bacteroidota	5.5	tetracycline	lake	ResFinderFG2.0	1	8.797615
475	Bacteroidota	5.8	disinfect. & antiseptics	lake	CARD	1	78.2179
476	Bacteroidota	5.8	fluoroquinolone	lake	CARD	1	34.6401
477	Bacteroidota	5.8	glycopeptide	lake	CARD	2	124.6975
478	Bacteroidota	5.8	tetracycline	lake	CARD	1	34.6401
479	Bacteroidota	5.9	disinfect. & antiseptics	lake	CARD	1	11.3064
480	Bacteroidota	5.9	fluoroquinolone	lake	CARD	1	8.66708
481	Bacteroidota	5.9	glycopeptide	lake	CARD	3	24.876845
482	Bacteroidota	5.9	tetracycline	lake	CARD	2	17.33416
483	Bacteroidota	6	cycloserine-like	lake	ResFinderFG2.0	3	101.40574
484	Bacteroidota	6	diaminopyrimidine	lake	ResFinderFG2.0	1	10.4534
485	Bacteroidota	6	disinfect. & antiseptics	lake	CARD	1	60.77025
486	Bacteroidota	6	fluoroquinolone	lake	CARD	1	86.6054
487	Bacteroidota	6	glycopeptide	lake	CARD	7	187.65572
488	Bacteroidota	6	other classes	lake	Latent ARGs	1	12.86275
489	Bacteroidota	6	other classes	lake	CARD	1	8.55537
490	Bacteroidota	6	tetracycline	lake	CARD	3	132.50338
491	Bacteroidota	6	tetracycline	lake	ResFinderFG2.0	1	8.99516
492	Bacteroidota	6.25	glycopeptide	lake	CARD	1	14.8108
493	Bacteroidota	6.3	diaminopyrimidine	lake	ResFinderFG2.0	1	7.40585
494	Bacteroidota	6.3	disinfect. & antiseptics	lake	CARD	1	115.75
495	Bacteroidota	6.3	fluoroquinolone	lake	CARD	1	57.0398
496	Bacteroidota	6.3	glycopeptide	lake	CARD	3	90.4623
497	Bacteroidota	6.3	tetracycline	lake	CARD	2	66.33196
498	Bacteroidota	6.5	fluoroquinolone	lake	CARD	1	120.23
499	Bacteroidota	6.5	glycopeptide	lake	CARD	2	138.4268
500	Bacteroidota	6.5	tetracycline	lake	CARD	1	120.23
501	Bacteroidota	7	cycloserine-like	lake	ResFinderFG2.0	2	94.22029
502	Bacteroidota	7	diaminopyrimidine	lake	ResFinderFG2.0	1	10.4534
503	Bacteroidota	7	disinfect. & antiseptics	lake	CARD	1	60.77025
504	Bacteroidota	7	fluoroquinolone	lake	CARD	1	103.976
505	Bacteroidota	7	fluoroquinolone	reservoir	CARD	1	10.0179
506	Bacteroidota	7	glycopeptide	lake	CARD	8	202.03515
507	Bacteroidota	7	glycopeptide	reservoir	CARD	2	82.35035
508	Bacteroidota	7	tetracycline	lake	CARD	3	149.87398
509	Bacteroidota	7	tetracycline	reservoir	CARD	1	10.0179
510	Bacteroidota	7.5	fluoroquinolone	lake	CARD	1	14.6884
511	Bacteroidota	7.5	glycopeptide	lake	CARD	1	14.6884
512	Bacteroidota	7.5	tetracycline	lake	CARD	1	14.6884
513	Bacteroidota	7.9	disinfect. & antiseptics	lake	CARD	1	13.0893
514	Bacteroidota	7.9	fluoroquinolone	lake	CARD	1	6.84815
515	Bacteroidota	7.9	glycopeptide	lake	CARD	2	40.7848
516	Bacteroidota	7.9	tetracycline	lake	CARD	2	15.08372
517	Bacteroidota	8	cycloserine-like	lake	ResFinderFG2.0	3	101.40574
518	Bacteroidota	8	diaminopyrimidine	lake	ResFinderFG2.0	1	10.4534
519	Bacteroidota	8	disinfect. & antiseptics	lake	CARD	1	60.77025
520	Bacteroidota	8	fluoroquinolone	lake	CARD	1	86.6054
521	Bacteroidota	8	glycopeptide	lake	CARD	8	215.72687
522	Bacteroidota	8	other classes	lake	Latent ARGs	1	12.86275
523	Bacteroidota	8	tetracycline	lake	CARD	3	132.50338
524	Bacteroidota	8	tetracycline	lake	ResFinderFG2.0	1	8.99516
525	Bacteroidota	8.6	cycloserine-like	lake	ResFinderFG2.0	1	86.6054
526	Bacteroidota	8.6	diaminopyrimidine	lake	ResFinderFG2.0	1	10.4534
527	Bacteroidota	8.6	disinfect. & antiseptics	lake	CARD	1	10.7377
528	Bacteroidota	8.6	fluoroquinolone	lake	CARD	1	86.6054
529	Bacteroidota	8.6	glycopeptide	lake	CARD	5	133.33559
530	Bacteroidota	8.6	other classes	lake	Latent ARGs	1	12.86275
531	Bacteroidota	8.6	tetracycline	lake	CARD	2	107.515
532	Bacteroidota	8.6	tetracycline	lake	ResFinderFG2.0	1	8.99516
533	Bacteroidota	8.7	cycloserine-like	lake	ResFinderFG2.0	1	7.61489
534	Bacteroidota	8.7	fluoroquinolone	lake	CARD	1	75.8464
535	Bacteroidota	8.7	glycopeptide	lake	CARD	3	35.39097
536	Bacteroidota	8.7	tetracycline	lake	CARD	1	75.8464
537	Bacteroidota	8.8	cycloserine-like	lake	ResFinderFG2.0	1	33.6303
538	Bacteroidota	8.8	disinfect. & antiseptics	lake	CARD	1	60.77025
539	Bacteroidota	8.8	fluoroquinolone	lake	CARD	1	39.1739
540	Bacteroidota	8.8	glycopeptide	lake	CARD	5	79.06786
541	Bacteroidota	8.8	tetracycline	lake	CARD	3	85.07188
542	Bacteroidota	8.9	glycopeptide	lake	CARD	3	64.80848
543	Bacteroidota	9	cycloserine-like	lake	ResFinderFG2.0	1	7.18545
544	Bacteroidota	9	glycopeptide	lake	CARD	3	96.44473
545	Bacteroidota	10	cycloserine-like	lake	ResFinderFG2.0	1	19.2313
546	Bacteroidota	10	fluoroquinolone	lake	CARD	1	19.2313
547	Bacteroidota	10	glycopeptide	lake	CARD	3	53.70114
548	Bacteroidota	10	tetracycline	lake	CARD	2	27.67494
549	Bacteroidota	11	aminoglycoside	lake	CARD	1	7.06875
550	Bacteroidota	11	disinfect. & antiseptics	lake	CARD	1	7.06875
551	Bacteroidota	11	glycopeptide	lake	CARD	2	29.74116
552	Bacteroidota	12	glycopeptide	lake	CARD	2	42.77375
553	Bacteroidota	12	tetracycline	lake	ResFinderFG2.0	1	10.9787
554	Bacteroidota	13.9	disinfect. & antiseptics	lake	CARD	1	11.1557
555	Bacteroidota	13.9	fluoroquinolone	lake	CARD	1	11.3613
556	Bacteroidota	13.9	glycopeptide	lake	CARD	2	75.202
557	Bacteroidota	13.9	tetracycline	lake	CARD	1	11.3613
558	Bacteroidota	14	glycopeptide	lake	CARD	3	49.84561
559	Bacteroidota	15	fluoroquinolone	reservoir	CARD	1	14.9577
560	Bacteroidota	15	glycopeptide	reservoir	CARD	2	24.63398
561	Bacteroidota	15	tetracycline	reservoir	CARD	1	14.9577
562	Bacteroidota	16	glycopeptide	lake	CARD	3	68.8025
563	Bacteroidota	18	glycopeptide	lake	CARD	3	49.821
564	Bacteroidota	20	glycopeptide	lake	CARD	3	64.63595
565	Bdellovibrionota	1	glycopeptide	lake	CARD	2	30.897335
566	Bdellovibrionota	2.2	glycopeptide	lake	CARD	1	41.81865
567	Bdellovibrionota	2.7	glycopeptide	lake	CARD	1	8.7702
568	Bdellovibrionota	3.1	glycopeptide	lake	CARD	1	10.6478
569	Bdellovibrionota	3.25	glycopeptide	lake	CARD	1	7.096425
570	Bdellovibrionota	3.5	glycopeptide	lake	CARD	1	10.1697
571	Bdellovibrionota	4	glycopeptide	lake	CARD	2	30.897335
572	Bdellovibrionota	4.5	glycopeptide	lake	CARD	1	5.98796
573	Bdellovibrionota	5	glycopeptide	lake	CARD	2	30.897335
574	Bdellovibrionota	5.5	glycopeptide	lake	CARD	1	5.98796
575	Bdellovibrionota	5.9	fluoroquinolone	lake	CARD	1	17.72815
576	Bdellovibrionota	5.9	glycopeptide	lake	CARD	1	17.72815
577	Bdellovibrionota	5.9	tetracycline	lake	CARD	1	17.72815
578	Bdellovibrionota	6	glycopeptide	lake	CARD	2	30.897335
579	Bdellovibrionota	7	glycopeptide	lake	CARD	2	30.897335
580	Bdellovibrionota	7.9	glycopeptide	lake	CARD	1	8.001775
581	Bdellovibrionota	8	glycopeptide	lake	CARD	3	36.557365
582	Bdellovibrionota	8.6	glycopeptide	lake	CARD	2	30.897335
583	Bdellovibrionota	8.7	glycopeptide	lake	CARD	1	6.8805
584	Bdellovibrionota	8.8	glycopeptide	lake	CARD	1	5.98796
585	Campylobacterota	0.55	fluoroquinolone	lake	CARD	1	7.44925
586	Campylobacterota	0.55	tetracycline	lake	CARD	1	7.44925
587	Campylobacterota	3	fluoroquinolone	lake	CARD	1	10.86315
588	Campylobacterota	3	tetracycline	lake	CARD	1	10.86315
589	Chloroflexota	0.7	glycopeptide	lake	CARD	1	19.91265
590	Chloroflexota	0.95	glycopeptide	pond	CARD	2	13.4866
591	Chloroflexota	1	cycloserine-like	reservoir	ResFinderFG2.0	1	9.27054
592	Chloroflexota	1	glycopeptide	lake	CARD	2	118.1048
593	Chloroflexota	1	glycopeptide	reservoir	CARD	3	40.0616
594	Chloroflexota	1.05	glycopeptide	lake	CARD	1	17.12555
595	Chloroflexota	1.3	glycopeptide	lake	CARD	2	14.96204
596	Chloroflexota	1.35	glycopeptide	lake	CARD	1	45.7631
597	Chloroflexota	1.85	disinfect. & antiseptics	lake	CARD	2	24.332305
598	Chloroflexota	1.85	glycopeptide	lake	CARD	1	32.16535
599	Chloroflexota	2.35	cephalosporin	lake	Latent ARGs	1	36.7862
600	Chloroflexota	2.35	disinfect. & antiseptics	lake	CARD	1	36.7862
601	Chloroflexota	2.35	glycopeptide	lake	CARD	2	66.9123
602	Chloroflexota	2.5	glycopeptide	lake	CARD	1	109.886
603	Chloroflexota	2.65	cephalosporin	lake	Latent ARGs	1	46.5878
604	Chloroflexota	2.65	disinfect. & antiseptics	lake	CARD	2	61.3417
605	Chloroflexota	2.65	glycopeptide	lake	CARD	2	70.7809
606	Chloroflexota	2.75	glycopeptide	lake	CARD	1	28.7339
607	Chloroflexota	2.9	disinfect. & antiseptics	lake	CARD	1	29.8872
608	Chloroflexota	2.9	glycopeptide	lake	CARD	1	29.8872
609	Chloroflexota	3.1	cephalosporin	lake	Latent ARGs	1	55.0972
610	Chloroflexota	3.1	disinfect. & antiseptics	lake	CARD	1	15.078
611	Chloroflexota	3.1	glycopeptide	lake	CARD	2	114.6478
612	Chloroflexota	3.4	disinfect. & antiseptics	lake	CARD	1	11.8538
613	Chloroflexota	3.4	glycopeptide	lake	CARD	1	21.3837
614	Chloroflexota	3.5	glycopeptide	lake	CARD	2	21.9385
615	Chloroflexota	3.65	disinfect. & antiseptics	lake	CARD	1	17.5879
616	Chloroflexota	3.65	glycopeptide	lake	CARD	2	48.2078
617	Chloroflexota	3.65	other classes	lake	CARD	1	6.90504
618	Chloroflexota	3.9	disinfect. & antiseptics	lake	CARD	1	18.8075
619	Chloroflexota	3.9	glycopeptide	lake	CARD	2	45.790835
620	Chloroflexota	4	disinfect. & antiseptics	lake	CARD	1	9.21506
621	Chloroflexota	4	glycopeptide	lake	CARD	2	126.54035
622	Chloroflexota	4.5	disinfect. & antiseptics	lake	CARD	1	9.21506
623	Chloroflexota	4.5	glycopeptide	lake	CARD	2	126.54035
624	Chloroflexota	5	cycloserine-like	reservoir	ResFinderFG2.0	1	10.2144
625	Chloroflexota	5	disinfect. & antiseptics	lake	CARD	1	9.21506
626	Chloroflexota	5	glycopeptide	lake	CARD	3	137.10575
627	Chloroflexota	5	glycopeptide	reservoir	CARD	2	50.6612
628	Chloroflexota	5.1	glycopeptide	lake	CARD	2	14.28446
629	Chloroflexota	5.5	disinfect. & antiseptics	lake	CARD	1	9.21506
630	Chloroflexota	5.5	glycopeptide	lake	CARD	2	126.54035
631	Chloroflexota	5.8	glycopeptide	lake	CARD	2	14.2694
632	Chloroflexota	5.9	disinfect. & antiseptics	lake	CARD	1	26.1928
633	Chloroflexota	5.9	glycopeptide	lake	CARD	2	38.490955
634	Chloroflexota	6	disinfect. & antiseptics	lake	CARD	1	9.21506
635	Chloroflexota	6	glycopeptide	lake	CARD	2	126.54035
636	Chloroflexota	6.3	glycopeptide	lake	CARD	2	16.34262
637	Chloroflexota	7	disinfect. & antiseptics	lake	CARD	1	9.21506
638	Chloroflexota	7	glycopeptide	lake	CARD	2	126.54035
639	Chloroflexota	7	glycopeptide	reservoir	CARD	3	343.6665
640	Chloroflexota	7	other classes	reservoir	CARD	1	10.0981
641	Chloroflexota	7.9	disinfect. & antiseptics	lake	CARD	1	15.11375
642	Chloroflexota	7.9	glycopeptide	lake	CARD	2	30.82399
643	Chloroflexota	8	disinfect. & antiseptics	lake	CARD	1	9.21506
644	Chloroflexota	8	glycopeptide	lake	CARD	2	126.54035
645	Chloroflexota	8.6	glycopeptide	lake	CARD	1	23.52285
646	Chloroflexota	8.7	glycopeptide	lake	CARD	1	103.989
647	Chloroflexota	8.8	disinfect. & antiseptics	lake	CARD	1	9.21506
648	Chloroflexota	8.8	glycopeptide	lake	CARD	2	126.54035
649	Chloroflexota	8.9	glycopeptide	lake	CARD	1	78.5265
650	Chloroflexota	9	glycopeptide	lake	CARD	2	118.1048
651	Chloroflexota	10	glycopeptide	lake	CARD	3	38.393135
652	Chloroflexota	11	glycopeptide	lake	CARD	3	30.747795
653	Chloroflexota	12	glycopeptide	lake	CARD	2	13.15999
654	Chloroflexota	13.9	glycopeptide	lake	CARD	2	38.8389
655	Chloroflexota	14	glycopeptide	lake	CARD	2	27.16991
656	Chloroflexota	15	glycopeptide	reservoir	CARD	3	283.97805
657	Chloroflexota	15	other classes	reservoir	CARD	1	8.44066
658	Chloroflexota	16	glycopeptide	lake	CARD	2	20.650635
659	Chloroflexota	18	glycopeptide	lake	CARD	1	12.3166
660	Chloroflexota	20	glycopeptide	lake	CARD	2	18.34594
661	Cyanobacteriota	1	fluoroquinolone	lake	CARD	1	97.2352
662	Cyanobacteriota	1	glycopeptide	lake	CARD	5	3512.62605
663	Cyanobacteriota	1	glycopeptide	reservoir	CARD	4	289.1274
664	Cyanobacteriota	1	other classes	reservoir	CARD	1	33.1341
665	Cyanobacteriota	1	tetracycline	lake	CARD	1	97.2352
666	Cyanobacteriota	1.3	glycopeptide	lake	CARD	3	39.2406
667	Cyanobacteriota	2.25	glycopeptide	lake	CARD	1	7.96084
668	Cyanobacteriota	2.35	glycopeptide	lake	CARD	2	12.33835
669	Cyanobacteriota	2.65	glycopeptide	lake	CARD	2	14.45615
670	Cyanobacteriota	3.5	glycopeptide	lake	CARD	4	485.3769
671	Cyanobacteriota	3.5	other classes	lake	Latent ARGs	1	25.67815
672	Cyanobacteriota	3.5	other classes	lake	Latent ARGs	1	25.67815
673	Cyanobacteriota	3.5	other classes	lake	Latent ARGs	1	25.67815
674	Cyanobacteriota	3.65	glycopeptide	lake	CARD	1	5.58008
675	Cyanobacteriota	3.9	fluoroquinolone	lake	CARD	1	145.486
676	Cyanobacteriota	3.9	glycopeptide	lake	CARD	3	374.493
677	Cyanobacteriota	3.9	tetracycline	lake	CARD	1	145.486
678	Cyanobacteriota	4	glycopeptide	lake	CARD	6	6021.0175
679	Cyanobacteriota	4.2	fluoroquinolone	lake	CARD	1	59.851
680	Cyanobacteriota	4.2	glycopeptide	lake	CARD	3	171.3911
681	Cyanobacteriota	4.2	tetracycline	lake	CARD	1	59.851
682	Cyanobacteriota	4.5	glycopeptide	lake	CARD	3	5946.45
683	Cyanobacteriota	5	disinfect. & antiseptics	lake	CARD	1	6.979045
684	Cyanobacteriota	5	glycopeptide	lake	CARD	6	5981.986345
685	Cyanobacteriota	5	glycopeptide	reservoir	CARD	4	247.76065
686	Cyanobacteriota	5	other classes	reservoir	CARD	1	14.3051
687	Cyanobacteriota	5.5	fluoroquinolone	lake	CARD	1	12.2905
688	Cyanobacteriota	5.5	glycopeptide	lake	CARD	4	5958.0187
689	Cyanobacteriota	5.5	tetracycline	lake	CARD	1	12.2905
690	Cyanobacteriota	6	disinfect. & antiseptics	lake	CARD	1	8.396015
691	Cyanobacteriota	6	fluoroquinolone	lake	CARD	1	8.396015
692	Cyanobacteriota	6	glycopeptide	lake	CARD	6	5983.403315
693	Cyanobacteriota	6	tetracycline	lake	CARD	1	8.396015
694	Cyanobacteriota	7	glycopeptide	lake	CARD	4	5962.2862
695	Cyanobacteriota	7	glycopeptide	reservoir	CARD	2	14.61984
696	Cyanobacteriota	8	disinfect. & antiseptics	lake	CARD	1	8.24328
697	Cyanobacteriota	8	fluoroquinolone	lake	CARD	1	8.24328
698	Cyanobacteriota	8	glycopeptide	lake	CARD	5	5975.0073
699	Cyanobacteriota	8	tetracycline	lake	CARD	1	8.24328
700	Cyanobacteriota	8.6	glycopeptide	lake	CARD	5	3461.6523
701	Cyanobacteriota	8.7	glycopeptide	lake	CARD	4	148.55628
702	Cyanobacteriota	8.8	glycopeptide	lake	CARD	3	5946.45
703	Cyanobacteriota	9	glycopeptide	lake	CARD	2	14.13178
704	Cyanobacteriota	10	glycopeptide	lake	CARD	2	11.43603
705	Cyanobacteriota	11	glycopeptide	lake	CARD	1	6.10328
706	Cyanobacteriota	12	diaminopyrimidine	lake	ResFinderFG2.0	1	6.12643
707	Cyanobacteriota	12	glycopeptide	lake	CARD	4	21.729335
708	Cyanobacteriota	14	glycopeptide	lake	CARD	2	11.86364
709	Desulfobacterota	1	fluoroquinolone	lake	CARD	1	56.33195
710	Desulfobacterota	1	glycopeptide	lake	CARD	1	56.33195
711	Desulfobacterota	1	tetracycline	lake	CARD	1	56.33195
712	Desulfobacterota	1.3	disinfect. & antiseptics	lake	CARD	1	17.3872
713	Desulfobacterota	1.3	glycopeptide	lake	CARD	1	17.3872
714	Desulfobacterota	2	disinfect. & antiseptics	lake	CARD	1	17.0116
715	Desulfobacterota	2	glycopeptide	lake	CARD	1	17.0116
716	Desulfobacterota	2.35	fluoroquinolone	lake	CARD	1	9.48099
717	Desulfobacterota	2.35	tetracycline	lake	CARD	1	9.48099
718	Desulfobacterota	2.65	fluoroquinolone	lake	CARD	1	10.05865
719	Desulfobacterota	2.65	glycopeptide	lake	CARD	1	10.05865
720	Desulfobacterota	2.65	penam	lake	ResFinderFG2.0	1	9.42479
721	Desulfobacterota	2.65	tetracycline	lake	CARD	1	10.05865
722	Desulfobacterota	2.7	cephalosporin	lake	ResFinderFG2.0	1	21.02455
723	Desulfobacterota	2.7	fluoroquinolone	lake	CARD	1	21.02455
724	Desulfobacterota	2.7	glycopeptide	lake	CARD	1	21.02455
725	Desulfobacterota	2.7	penam	lake	ResFinderFG2.0	1	21.02455
726	Desulfobacterota	2.7	tetracycline	lake	CARD	1	21.02455
727	Desulfobacterota	2.8	disinfect. & antiseptics	lake	CARD	1	16.2732
728	Desulfobacterota	2.8	glycopeptide	lake	CARD	1	16.2732
729	Desulfobacterota	3.6	disinfect. & antiseptics	lake	CARD	1	16.1906
730	Desulfobacterota	3.6	fluoroquinolone	lake	CARD	1	5.45149
731	Desulfobacterota	3.6	glycopeptide	lake	CARD	1	16.1906
732	Desulfobacterota	3.6	tetracycline	lake	CARD	1	5.45149
733	Desulfobacterota	4	fluoroquinolone	lake	CARD	1	56.33195
734	Desulfobacterota	4	glycopeptide	lake	CARD	1	56.33195
735	Desulfobacterota	4	tetracycline	lake	CARD	1	56.33195
736	Desulfobacterota	4.4	fluoroquinolone	lake	CARD	1	16.22585
737	Desulfobacterota	4.4	glycopeptide	lake	CARD	1	16.22585
738	Desulfobacterota	4.4	tetracycline	lake	CARD	1	16.22585
739	Desulfobacterota	4.5	fluoroquinolone	lake	CARD	1	42.0945
740	Desulfobacterota	4.5	glycopeptide	lake	CARD	1	123.4065
741	Desulfobacterota	4.5	tetracycline	lake	CARD	1	42.0945
742	Desulfobacterota	5	fluoroquinolone	lake	CARD	1	56.33195
743	Desulfobacterota	5	glycopeptide	lake	CARD	1	56.33195
744	Desulfobacterota	5	tetracycline	lake	CARD	1	56.33195
745	Desulfobacterota	5.1	fluoroquinolone	lake	CARD	1	16.44965
746	Desulfobacterota	5.1	glycopeptide	lake	CARD	1	16.44965
747	Desulfobacterota	5.1	tetracycline	lake	CARD	1	16.44965
748	Desulfobacterota	5.5	fluoroquinolone	lake	CARD	1	42.0945
749	Desulfobacterota	5.5	glycopeptide	lake	CARD	1	42.0945
750	Desulfobacterota	5.5	tetracycline	lake	CARD	1	42.0945
751	Desulfobacterota	5.8	fluoroquinolone	lake	CARD	1	16.4439
752	Desulfobacterota	5.8	glycopeptide	lake	CARD	1	16.4439
753	Desulfobacterota	5.8	tetracycline	lake	CARD	1	16.4439
754	Desulfobacterota	6	fluoroquinolone	lake	CARD	1	56.33195
755	Desulfobacterota	6	glycopeptide	lake	CARD	1	56.33195
756	Desulfobacterota	6	tetracycline	lake	CARD	1	56.33195
757	Desulfobacterota	6.3	fluoroquinolone	lake	CARD	1	18.8871
758	Desulfobacterota	6.3	glycopeptide	lake	CARD	1	18.8871
759	Desulfobacterota	6.3	tetracycline	lake	CARD	1	18.8871
760	Desulfobacterota	7	fluoroquinolone	lake	CARD	1	50.5022
761	Desulfobacterota	7	glycopeptide	lake	CARD	1	50.5022
762	Desulfobacterota	7	tetracycline	lake	CARD	1	50.5022
763	Desulfobacterota	8	fluoroquinolone	lake	CARD	1	56.33195
764	Desulfobacterota	8	glycopeptide	lake	CARD	1	56.33195
765	Desulfobacterota	8	tetracycline	lake	CARD	1	56.33195
766	Desulfobacterota	8.6	fluoroquinolone	lake	CARD	1	56.33195
767	Desulfobacterota	8.6	glycopeptide	lake	CARD	1	56.33195
768	Desulfobacterota	8.6	tetracycline	lake	CARD	1	56.33195
769	Desulfobacterota	8.7	fluoroquinolone	lake	CARD	1	28.7798
770	Desulfobacterota	8.7	glycopeptide	lake	CARD	1	28.7798
771	Desulfobacterota	8.7	tetracycline	lake	CARD	1	28.7798
772	Desulfobacterota	8.8	fluoroquinolone	lake	CARD	1	42.0945
773	Desulfobacterota	8.8	glycopeptide	lake	CARD	1	42.0945
774	Desulfobacterota	8.8	tetracycline	lake	CARD	1	42.0945
775	Desulfobacterota	10	fluoroquinolone	lake	CARD	1	6.2818
776	Desulfobacterota	10	glycopeptide	lake	CARD	1	6.2818
777	Desulfobacterota	10	tetracycline	lake	CARD	1	6.2818
778	Desulfobacterota	13.9	cephalosporin	lake	CARD	1	6.944145
779	Desulfobacterota	13.9	fluoroquinolone	lake	CARD	1	15.3866
780	Desulfobacterota	13.9	glycopeptide	lake	CARD	3	37.717345
781	Desulfobacterota	13.9	penam	lake	CARD	1	6.944145
782	Desulfobacterota	13.9	tetracycline	lake	CARD	1	15.3866
783	Desulfobacterota	15	fluoroquinolone	reservoir	CARD	1	8.41898
784	Desulfobacterota	15	glycopeptide	reservoir	CARD	1	8.41898
785	Desulfobacterota	15	tetracycline	reservoir	CARD	1	8.41898
786	Desulfobacterota_F	0.95	fluoroquinolone	pond	CARD	1	8.87982
787	Desulfobacterota_F	0.95	glycopeptide	pond	CARD	1	8.87982
788	Desulfobacterota_F	0.95	tetracycline	pond	CARD	1	8.87982
789	Desulfobacterota_F	1.05	glycopeptide	pond	CARD	1	89.60975
790	Desulfobacterota_F	1.25	fluoroquinolone	pond	CARD	1	11.40435
791	Desulfobacterota_F	1.25	glycopeptide	pond	CARD	1	11.40435
792	Desulfobacterota_F	1.25	tetracycline	pond	CARD	1	11.40435
793	Desulfobacterota_F	1.3	fluoroquinolone	lake	CARD	1	17.1291
794	Desulfobacterota_F	1.3	glycopeptide	lake	CARD	1	17.1291
795	Desulfobacterota_F	1.3	tetracycline	lake	CARD	1	17.1291
796	Desulfobacterota_F	1.35	disinfect. & antiseptics	pond	CARD	1	7.98279
797	Desulfobacterota_F	1.35	fluoroquinolone	pond	CARD	1	23.4084
798	Desulfobacterota_F	1.35	glycopeptide	pond	CARD	1	23.4084
799	Desulfobacterota_F	1.35	tetracycline	pond	CARD	1	23.4084
800	Desulfobacterota_F	1.65	fluoroquinolone	pond	CARD	1	51.7257
801	Desulfobacterota_F	1.65	glycopeptide	pond	CARD	1	130.198
802	Desulfobacterota_F	1.65	tetracycline	pond	CARD	1	51.7257
803	Desulfobacterota_F	1.85	fluoroquinolone	lake	CARD	1	5.94476
804	Desulfobacterota_F	1.85	glycopeptide	lake	CARD	1	5.94476
805	Desulfobacterota_F	1.85	tetracycline	lake	CARD	1	5.94476
806	Desulfobacterota_F	2	fluoroquinolone	lake	CARD	1	11.7003
807	Desulfobacterota_F	2	glycopeptide	lake	CARD	1	11.7003
808	Desulfobacterota_F	2	tetracycline	lake	CARD	1	11.7003
809	Desulfobacterota_F	2.05	fluoroquinolone	pond	CARD	1	16.2408
810	Desulfobacterota_F	2.05	glycopeptide	pond	CARD	1	16.2408
811	Desulfobacterota_F	2.05	tetracycline	pond	CARD	1	16.2408
812	Desulfobacterota_F	2.25	disinfect. & antiseptics	pond	CARD	1	11.33365
813	Desulfobacterota_F	2.25	fluoroquinolone	pond	CARD	1	59.01705
814	Desulfobacterota_F	2.25	glycopeptide	pond	CARD	1	59.01705
815	Desulfobacterota_F	2.25	tetracycline	pond	CARD	1	59.01705
816	Desulfobacterota_F	2.35	fluoroquinolone	pond	CARD	1	162.5355
817	Desulfobacterota_F	2.35	glycopeptide	pond	CARD	1	162.5355
818	Desulfobacterota_F	2.35	tetracycline	pond	CARD	1	162.5355
819	Desulfobacterota_F	2.7	glycopeptide	lake	CARD	1	7.47883
820	Desulfobacterota_F	2.9	fluoroquinolone	lake	CARD	1	8.59811
821	Desulfobacterota_F	2.9	glycopeptide	lake	CARD	1	8.59811
822	Desulfobacterota_F	2.9	penam	lake	Latent ARGs	1	8.59811
823	Desulfobacterota_F	2.9	tetracycline	lake	CARD	1	8.59811
824	Desulfobacterota_F	3.25	fluoroquinolone	lake	CARD	1	10.4528
825	Desulfobacterota_F	3.25	glycopeptide	lake	CARD	1	10.4528
826	Desulfobacterota_F	3.25	tetracycline	lake	CARD	1	10.4528
827	Desulfobacterota_F	3.4	glycopeptide	lake	CARD	1	18.0311
828	Desulfobacterota_F	3.65	glycopeptide	lake	CARD	1	12.4248
829	Desulfobacterota_F	4	glycopeptide	lake	CARD	1	8.73426
830	Desulfobacterota_F	4.5	glycopeptide	lake	CARD	1	14.45185
831	Desulfobacterota_F	5.5	fluoroquinolone	lake	CARD	1	6.861925
832	Desulfobacterota_F	5.5	glycopeptide	lake	CARD	1	7.16831
833	Desulfobacterota_F	5.5	tetracycline	lake	CARD	1	6.861925
834	Desulfobacterota_F	5.8	fluoroquinolone	lake	CARD	1	6.02129
835	Desulfobacterota_F	5.8	tetracycline	lake	CARD	1	6.02129
836	Desulfobacterota_F	6.3	glycopeptide	lake	CARD	1	9.271845
837	Desulfobacterota_F	7.9	glycopeptide	lake	CARD	1	6.15448
838	Desulfobacterota_F	15	glycopeptide	reservoir	CARD	1	9.77871
839	Eisenbacteria	1	glycopeptide	lake	CARD	1	10.7688
840	Eisenbacteria	4	glycopeptide	lake	CARD	1	10.7688
841	Eisenbacteria	7	glycopeptide	lake	CARD	1	10.7688
842	Eisenbacteria	8	glycopeptide	lake	CARD	1	10.7688
843	Eisenbacteria	8.9	glycopeptide	lake	CARD	1	10.7688
844	Elusimicrobiota	2.8	glycopeptide	lake	CARD	1	7.60144
845	Elusimicrobiota	3	glycopeptide	lake	CARD	1	6.64017
846	Elusimicrobiota	5.5	glycopeptide	lake	CARD	1	8.01337
847	Elusimicrobiota	5.8	glycopeptide	lake	CARD	1	7.68995
848	Elusimicrobiota	6.3	glycopeptide	lake	CARD	1	16.3802
849	Elusimicrobiota	13.9	glycopeptide	lake	CARD	1	14.96495
850	Fibrobacterota	1	glycopeptide	lake	CARD	1	13.3762
851	Fibrobacterota	3.25	disinfect. & antiseptics	lake	CARD	1	5.916085
852	Fibrobacterota	4	glycopeptide	lake	CARD	1	13.3762
853	Fibrobacterota	5	glycopeptide	lake	CARD	1	13.3762
854	Fibrobacterota	6	glycopeptide	lake	CARD	1	13.3762
855	Fibrobacterota	7	glycopeptide	lake	CARD	1	13.3762
856	Fibrobacterota	8	glycopeptide	lake	CARD	1	13.3762
857	Fibrobacterota	8.6	glycopeptide	lake	CARD	1	13.3762
858	Firestonebacteria	4	glycopeptide	lake	CARD	1	23.765
859	Firestonebacteria	4.4	glycopeptide	lake	CARD	1	26.7588
860	Firestonebacteria	5.1	glycopeptide	lake	CARD	1	56.2346
861	Firestonebacteria	5.5	glycopeptide	lake	CARD	1	75.8996
862	Firestonebacteria	5.8	glycopeptide	lake	CARD	1	67.2614
863	Firestonebacteria	6.3	glycopeptide	lake	CARD	1	148.813
864	Firestonebacteria	7.5	glycopeptide	lake	CARD	1	7.59371
865	Gemmatimonadota	6.5	fluoroquinolone	lake	CARD	1	104.042
866	Gemmatimonadota	6.5	tetracycline	lake	CARD	1	104.042
867	Gemmatimonadota	7	fluoroquinolone	lake	CARD	1	36.0115
868	Gemmatimonadota	7	tetracycline	lake	CARD	1	36.0115
869	Hydrogenedentota	1	diaminopyrimidine	lake	ResFinderFG2.0	1	9.952945
870	Hydrogenedentota	1	fluoroquinolone	lake	CARD	1	9.952945
871	Hydrogenedentota	1	glycopeptide	lake	CARD	1	9.952945
872	Hydrogenedentota	1	tetracycline	lake	CARD	1	9.952945
873	Hydrogenedentota	4	diaminopyrimidine	lake	ResFinderFG2.0	1	9.952945
874	Hydrogenedentota	4	fluoroquinolone	lake	CARD	1	9.952945
875	Hydrogenedentota	4	glycopeptide	lake	CARD	1	9.952945
876	Hydrogenedentota	4	tetracycline	lake	CARD	1	9.952945
877	Hydrogenedentota	5	diaminopyrimidine	lake	ResFinderFG2.0	1	9.952945
878	Hydrogenedentota	5	fluoroquinolone	lake	CARD	1	9.952945
879	Hydrogenedentota	5	glycopeptide	lake	CARD	1	9.952945
880	Hydrogenedentota	5	tetracycline	lake	CARD	1	9.952945
881	Hydrogenedentota	6	diaminopyrimidine	lake	ResFinderFG2.0	1	9.952945
882	Hydrogenedentota	6	fluoroquinolone	lake	CARD	1	9.952945
883	Hydrogenedentota	6	glycopeptide	lake	CARD	1	9.952945
884	Hydrogenedentota	6	tetracycline	lake	CARD	1	9.952945
885	Hydrogenedentota	8	diaminopyrimidine	lake	ResFinderFG2.0	1	9.952945
886	Hydrogenedentota	8	fluoroquinolone	lake	CARD	1	9.952945
887	Hydrogenedentota	8	glycopeptide	lake	CARD	1	9.952945
888	Hydrogenedentota	8	tetracycline	lake	CARD	1	9.952945
889	Hydrogenedentota	8.6	diaminopyrimidine	lake	ResFinderFG2.0	1	9.952945
890	Hydrogenedentota	8.6	fluoroquinolone	lake	CARD	1	9.952945
891	Hydrogenedentota	8.6	glycopeptide	lake	CARD	1	9.952945
892	Hydrogenedentota	8.6	tetracycline	lake	CARD	1	9.952945
893	Krumholzibacteriota	3.65	glycopeptide	lake	CARD	1	7.29814
894	Krumholzibacteriota	13.9	glycopeptide	lake	CARD	1	11.2263
895	Latescibacterota	15	glycopeptide	reservoir	CARD	1	8.318085
896	Latescibacterota	15	tetracycline	reservoir	CARD	1	8.318085
897	Margulisbacteria	0.1	glycopeptide	lake	CARD	1	10.9415
898	Margulisbacteria	1	glycopeptide	lake	CARD	1	8.39118
899	Margulisbacteria	2.5	glycopeptide	lake	CARD	1	6.87359
900	Margulisbacteria	3.1	glycopeptide	lake	CARD	2	20.318445
901	Margulisbacteria	3.4	glycopeptide	lake	CARD	1	7.807405
902	Margulisbacteria	3.65	glycopeptide	lake	CARD	1	10.4924
903	Margulisbacteria	4	glycopeptide	lake	CARD	1	7.941605
904	Margulisbacteria	6.3	glycopeptide	lake	CARD	1	6.00099
905	Moduliflexota	13.9	glycopeptide	lake	CARD	1	10.06925
906	Myxococcota	1	diaminopyrimidine	lake	ResFinderFG2.0	1	7.594145
907	Myxococcota	1	fluoroquinolone	lake	CARD	1	16.6661
908	Myxococcota	1	glycopeptide	lake	CARD	3	30.627745
909	Myxococcota	1	tetracycline	lake	CARD	1	16.6661
910	Myxococcota	1.05	glycopeptide	lake	CARD	1	12.4302
911	Myxococcota	1.35	glycopeptide	lake	CARD	1	6.102865
912	Myxococcota	2.25	glycopeptide	lake	CARD	2	15.8852
913	Myxococcota	2.5	glycopeptide	lake	CARD	2	120.6734
914	Myxococcota	2.7	fluoroquinolone	lake	CARD	1	19.3377
915	Myxococcota	2.7	glycopeptide	lake	CARD	3	43.9177
916	Myxococcota	2.7	tetracycline	lake	CARD	1	19.3377
917	Myxococcota	2.75	glycopeptide	lake	CARD	2	37.3556
918	Myxococcota	2.9	fluoroquinolone	lake	CARD	1	6.81222
919	Myxococcota	2.9	tetracycline	lake	CARD	1	6.81222
920	Myxococcota	3.4	glycopeptide	lake	CARD	1	6.319495
921	Myxococcota	3.5	glycopeptide	lake	CARD	3	105.5261
922	Myxococcota	3.65	glycopeptide	lake	CARD	3	38.5196
923	Myxococcota	4	diaminopyrimidine	lake	ResFinderFG2.0	2	15.070705
924	Myxococcota	4	fluoroquinolone	lake	CARD	1	23.3256
925	Myxococcota	4	glycopeptide	lake	CARD	4	93.7078
926	Myxococcota	4	other classes	lake	ResFinderFG2.0	1	7.47656
927	Myxococcota	4	tetracycline	lake	CARD	1	23.3256
928	Myxococcota	4.5	diaminopyrimidine	lake	ResFinderFG2.0	1	7.47656
929	Myxococcota	4.5	fluoroquinolone	lake	CARD	1	23.3256
930	Myxococcota	4.5	glycopeptide	lake	CARD	3	38.71093
931	Myxococcota	4.5	other classes	lake	ResFinderFG2.0	1	7.47656
932	Myxococcota	4.5	tetracycline	lake	CARD	1	23.3256
933	Myxococcota	5	diaminopyrimidine	lake	ResFinderFG2.0	2	15.070705
934	Myxococcota	5	fluoroquinolone	lake	CARD	1	23.3256
935	Myxococcota	5	glycopeptide	lake	CARD	3	38.71093
936	Myxococcota	5	other classes	lake	ResFinderFG2.0	1	7.47656
937	Myxococcota	5	tetracycline	lake	CARD	1	23.3256
938	Myxococcota	5.5	diaminopyrimidine	lake	ResFinderFG2.0	1	7.47656
939	Myxococcota	5.5	fluoroquinolone	lake	CARD	1	23.3256
940	Myxococcota	5.5	glycopeptide	lake	CARD	3	38.71093
941	Myxococcota	5.5	other classes	lake	ResFinderFG2.0	1	7.47656
942	Myxococcota	5.5	tetracycline	lake	CARD	1	23.3256
943	Myxococcota	5.9	glycopeptide	lake	CARD	3	125.5296
944	Myxococcota	6	diaminopyrimidine	lake	ResFinderFG2.0	2	15.070705
945	Myxococcota	6	fluoroquinolone	lake	CARD	1	23.3256
946	Myxococcota	6	glycopeptide	lake	CARD	3	38.71093
947	Myxococcota	6	other classes	lake	ResFinderFG2.0	1	7.47656
948	Myxococcota	6	tetracycline	lake	CARD	1	23.3256
949	Myxococcota	7	diaminopyrimidine	lake	ResFinderFG2.0	1	7.47656
950	Myxococcota	7	fluoroquinolone	lake	CARD	1	23.3256
951	Myxococcota	7	glycopeptide	lake	CARD	4	51.52598
952	Myxococcota	7	glycopeptide	reservoir	CARD	1	7.60629
953	Myxococcota	7	other classes	lake	ResFinderFG2.0	1	7.47656
954	Myxococcota	7	tetracycline	lake	CARD	1	23.3256
955	Myxococcota	7.9	aminoglycoside	lake	CARD	1	7.14673
956	Myxococcota	7.9	glycopeptide	lake	CARD	3	45.5189
957	Myxococcota	8	diaminopyrimidine	lake	ResFinderFG2.0	2	15.070705
958	Myxococcota	8	fluoroquinolone	lake	CARD	1	23.3256
959	Myxococcota	8	glycopeptide	lake	CARD	4	83.06108
960	Myxococcota	8	other classes	lake	ResFinderFG2.0	1	7.47656
961	Myxococcota	8	tetracycline	lake	CARD	1	23.3256
962	Myxococcota	8.6	fluoroquinolone	lake	CARD	1	10.30965
963	Myxococcota	8.6	glycopeptide	lake	CARD	1	10.30965
964	Myxococcota	8.6	tetracycline	lake	CARD	1	10.30965
965	Myxococcota	8.7	glycopeptide	lake	CARD	1	7.503045
966	Myxococcota	8.8	diaminopyrimidine	lake	ResFinderFG2.0	1	7.47656
967	Myxococcota	8.8	fluoroquinolone	lake	CARD	1	23.3256
968	Myxococcota	8.8	glycopeptide	lake	CARD	3	38.71093
969	Myxococcota	8.8	other classes	lake	ResFinderFG2.0	1	7.47656
970	Myxococcota	8.8	tetracycline	lake	CARD	1	23.3256
971	Myxococcota	8.9	glycopeptide	lake	CARD	1	12.81505
972	Myxococcota	9	diaminopyrimidine	lake	ResFinderFG2.0	1	7.594145
973	Myxococcota	9	fluoroquinolone	lake	CARD	1	16.6661
974	Myxococcota	9	tetracycline	lake	CARD	1	16.6661
975	Myxococcota	10	glycopeptide	lake	CARD	1	59.7232
976	Myxococcota	11	glycopeptide	lake	CARD	1	44.6952
977	Myxococcota	12	glycopeptide	lake	CARD	1	30.19035
978	Myxococcota	13.9	glycopeptide	lake	CARD	2	13.99406
979	Myxococcota	14	glycopeptide	lake	CARD	1	32.97725
980	Myxococcota	15	glycopeptide	reservoir	CARD	2	23.7184
981	Myxococcota	16	glycopeptide	lake	CARD	1	21.7134
982	Myxococcota	18	glycopeptide	lake	CARD	1	22.2565
983	Myxococcota	20	glycopeptide	lake	CARD	1	24.1538
984	Omnitrophota	0.55	glycopeptide	lake	CARD	1	9.60544
985	Omnitrophota	0.75	glycopeptide	pond	CARD	1	5.92484
986	Omnitrophota	0.8	glycopeptide	lake	CARD	1	12.11235
987	Omnitrophota	0.95	glycopeptide	pond	CARD	1	7.57166
988	Omnitrophota	1	glycopeptide	lake	CARD	1	65.2549
989	Omnitrophota	1.05	glycopeptide	pond	CARD	1	11.4965
990	Omnitrophota	1.25	glycopeptide	pond	CARD	1	5.37266
991	Omnitrophota	1.3	glycopeptide	lake	CARD	1	41.1178
992	Omnitrophota	1.35	glycopeptide	pond	CARD	1	12.46895
993	Omnitrophota	1.65	glycopeptide	pond	CARD	1	17.3855
994	Omnitrophota	1.85	glycopeptide	pond	CARD	1	6.72376
995	Omnitrophota	2	glycopeptide	lake	CARD	1	35.8088
996	Omnitrophota	2.35	glycopeptide	pond	CARD	1	8.46257
997	Omnitrophota	2.8	glycopeptide	lake	CARD	1	62.7853
998	Omnitrophota	3	glycopeptide	lake	CARD	1	10.6717
999	Omnitrophota	3.6	glycopeptide	lake	CARD	1	66.9414
1000	Omnitrophota	4	glycopeptide	lake	CARD	2	72.11342
1001	Omnitrophota	4.4	glycopeptide	lake	CARD	2	24.33994
1002	Omnitrophota	5	glycopeptide	lake	CARD	1	65.2549
1003	Omnitrophota	5	penam	lake	ResFinderFG2.0	1	8.133735
1004	Omnitrophota	5.1	glycopeptide	lake	CARD	2	42.435
1005	Omnitrophota	5.5	fluoroquinolone	lake	CARD	1	15.06375
1006	Omnitrophota	5.5	glycopeptide	lake	CARD	3	97.66654
1007	Omnitrophota	5.5	tetracycline	lake	CARD	1	15.06375
1008	Omnitrophota	5.8	aminoglycoside	lake	Latent ARGs	1	7.39217
1009	Omnitrophota	5.8	glycopeptide	lake	CARD	2	61.314
1010	Omnitrophota	6	glycopeptide	lake	CARD	1	65.2549
1011	Omnitrophota	6.3	glycopeptide	lake	CARD	3	81.0226
1012	Omnitrophota	8	glycopeptide	lake	CARD	1	65.2549
1013	Omnitrophota	8.6	glycopeptide	lake	CARD	1	65.2549
1014	Omnitrophota	13.9	glycopeptide	lake	CARD	1	7.04624
1015	Patescibacteria	0.55	glycopeptide	lake	CARD	3	89.0058
1016	Patescibacteria	0.55	tetracycline	lake	Latent ARGs	1	62.3008
1017	Patescibacteria	0.75	aminoglycoside	pond	ResFinderFG2.0	1	14.3796
1018	Patescibacteria	0.8	glycopeptide	lake	CARD	3	104.08492
1019	Patescibacteria	0.8	tetracycline	lake	Latent ARGs	1	83.5999
1020	Patescibacteria	1	glycopeptide	lake	CARD	8	230.2804
1021	Patescibacteria	1	tetracycline	lake	Latent ARGs	1	10.4101
1022	Patescibacteria	1.05	glycopeptide	lake	CARD	1	13.2894
1023	Patescibacteria	1.3	glycopeptide	lake	CARD	3	90.76581
1024	Patescibacteria	1.3	tetracycline	lake	Latent ARGs	1	68.128
1025	Patescibacteria	1.35	glycopeptide	lake	CARD	1	12.5309
1026	Patescibacteria	1.6	glycopeptide	lake	CARD	3	36.46935
1027	Patescibacteria	1.85	glycopeptide	lake	CARD	1	7.458255
1028	Patescibacteria	2	glycopeptide	lake	CARD	2	59.6992
1029	Patescibacteria	2	tetracycline	lake	Latent ARGs	1	37.0725
1030	Patescibacteria	2.2	glycopeptide	lake	CARD	1	17.09295
1031	Patescibacteria	2.7	glycopeptide	lake	CARD	2	130.18365
1032	Patescibacteria	2.8	glycopeptide	lake	CARD	4	46.92244
1033	Patescibacteria	2.8	tetracycline	lake	Latent ARGs	1	16.9625
1034	Patescibacteria	2.9	glycopeptide	lake	CARD	2	16.27091
1035	Patescibacteria	3	glycopeptide	lake	CARD	4	72.9301
1036	Patescibacteria	3	tetracycline	lake	Latent ARGs	1	19.1238
1037	Patescibacteria	3.1	glycopeptide	lake	CARD	1	9.63075
1038	Patescibacteria	3.15	glycopeptide	lake	CARD	3	113.11245
1039	Patescibacteria	3.25	glycopeptide	lake	CARD	1	9.37904
1040	Patescibacteria	3.4	glycopeptide	lake	CARD	2	149.493
1041	Patescibacteria	3.5	glycopeptide	lake	CARD	1	10.342
1042	Patescibacteria	3.6	glycopeptide	lake	CARD	4	42.0634
1043	Patescibacteria	3.6	tetracycline	lake	Latent ARGs	1	15.3627
1044	Patescibacteria	3.65	glycopeptide	lake	CARD	3	251.43645
1045	Patescibacteria	3.7	glycopeptide	lake	CARD	2	15.31702
1046	Patescibacteria	3.9	glycopeptide	lake	CARD	3	105.352
1047	Patescibacteria	4	glycopeptide	lake	CARD	8	333.90425
1048	Patescibacteria	4	tetracycline	lake	Latent ARGs	1	26.0279
1049	Patescibacteria	4.4	glycopeptide	lake	CARD	2	35.923785
1050	Patescibacteria	4.4	tetracycline	lake	Latent ARGs	1	27.9566
1051	Patescibacteria	4.5	glycopeptide	lake	CARD	5	127.07115
1052	Patescibacteria	5	glycopeptide	lake	CARD	8	234.7836
1053	Patescibacteria	5	tetracycline	lake	Latent ARGs	1	7.233605
1054	Patescibacteria	5.1	glycopeptide	lake	CARD	2	43.4107
1055	Patescibacteria	5.1	tetracycline	lake	Latent ARGs	1	29.7458
1056	Patescibacteria	5.5	glycopeptide	lake	CARD	8	192.48352
1057	Patescibacteria	5.5	tetracycline	lake	Latent ARGs	1	13.5389
1058	Patescibacteria	5.8	glycopeptide	lake	CARD	2	29.1381
1059	Patescibacteria	5.8	tetracycline	lake	Latent ARGs	1	19.0996
1060	Patescibacteria	5.9	glycopeptide	lake	CARD	4	352.8998
1061	Patescibacteria	6	glycopeptide	lake	CARD	8	234.7836
1062	Patescibacteria	6	tetracycline	lake	Latent ARGs	1	7.233605
1063	Patescibacteria	6.25	glycopeptide	lake	CARD	1	9.20631
1064	Patescibacteria	6.3	glycopeptide	lake	CARD	6	110.240335
1065	Patescibacteria	6.3	tetracycline	lake	Latent ARGs	1	18.4606
1066	Patescibacteria	7	glycopeptide	lake	CARD	7	161.35622
1067	Patescibacteria	7	glycopeptide	reservoir	CARD	2	52.7087
1068	Patescibacteria	7	tetracycline	lake	Latent ARGs	1	7.233605
1069	Patescibacteria	7.5	glycopeptide	lake	CARD	3	32.63336
1070	Patescibacteria	7.9	glycopeptide	lake	CARD	2	215.224
1071	Patescibacteria	8	glycopeptide	lake	CARD	8	234.7836
1072	Patescibacteria	8	tetracycline	lake	Latent ARGs	1	7.233605
1073	Patescibacteria	8.6	glycopeptide	lake	CARD	8	230.2804
1074	Patescibacteria	8.7	glycopeptide	lake	CARD	3	33.6649
1075	Patescibacteria	8.7	tetracycline	lake	Latent ARGs	1	7.233605
1076	Patescibacteria	8.8	glycopeptide	lake	CARD	5	127.07115
1077	Patescibacteria	10	glycopeptide	lake	CARD	3	32.19572
1078	Patescibacteria	13.9	glycopeptide	lake	CARD	1	10.7418
1079	Patescibacteria	15	glycopeptide	reservoir	CARD	1	130.1575
1080	Planctomycetota	0.25	fluoroquinolone	lake	CARD	1	56.9999
1081	Planctomycetota	0.25	tetracycline	lake	CARD	1	56.9999
1082	Planctomycetota	0.7	diaminopyrimidine	lake	ResFinderFG2.0	1	17.5685
1083	Planctomycetota	0.7	fluoroquinolone	lake	CARD	1	17.5685
1084	Planctomycetota	0.7	tetracycline	lake	CARD	1	17.5685
1085	Planctomycetota	1	disinfect. & antiseptics	lake	CARD	1	37.07125
1086	Planctomycetota	1	fluoroquinolone	lake	CARD	1	42.6098
1087	Planctomycetota	1	fluoroquinolone	reservoir	CARD	1	9.70755
1088	Planctomycetota	1	glycopeptide	lake	CARD	4	75.884315
1089	Planctomycetota	1	tetracycline	lake	CARD	1	42.6098
1090	Planctomycetota	1	tetracycline	reservoir	CARD	1	9.70755
1091	Planctomycetota	1.05	glycopeptide	lake	CARD	1	10.19095
1092	Planctomycetota	1.3	fluoroquinolone	lake	CARD	1	11.6023
1093	Planctomycetota	1.3	tetracycline	lake	CARD	1	11.6023
1094	Planctomycetota	1.35	fluoroquinolone	lake	CARD	1	8.24231
1095	Planctomycetota	1.35	tetracycline	lake	CARD	1	8.24231
1096	Planctomycetota	1.85	glycopeptide	lake	CARD	1	9.25287
1097	Planctomycetota	2.35	fluoroquinolone	lake	CARD	1	7.03613
1098	Planctomycetota	2.35	tetracycline	lake	CARD	1	7.03613
1099	Planctomycetota	2.65	fluoroquinolone	lake	CARD	1	7.95968
1100	Planctomycetota	2.65	glycopeptide	lake	CARD	1	7.95968
1101	Planctomycetota	2.65	tetracycline	lake	CARD	1	7.95968
1102	Planctomycetota	3.15	fluoroquinolone	lake	CARD	1	16.6548
1103	Planctomycetota	3.15	glycopeptide	lake	CARD	1	13.24875
1104	Planctomycetota	3.15	tetracycline	lake	CARD	1	16.6548
1105	Planctomycetota	3.4	fluoroquinolone	lake	CARD	1	7.9006
1106	Planctomycetota	3.4	glycopeptide	lake	CARD	1	7.9006
1107	Planctomycetota	3.4	tetracycline	lake	CARD	1	7.9006
1108	Planctomycetota	3.5	fluoroquinolone	lake	CARD	1	38.75055
1109	Planctomycetota	3.5	tetracycline	lake	CARD	1	38.75055
1110	Planctomycetota	3.65	cycloserine-like	lake	ResFinderFG2.0	1	23.2615
1111	Planctomycetota	3.65	fluoroquinolone	lake	CARD	1	23.2615
1112	Planctomycetota	3.65	glycopeptide	lake	CARD	2	30.93922
1113	Planctomycetota	3.65	tetracycline	lake	CARD	1	23.2615
1114	Planctomycetota	4	disinfect. & antiseptics	lake	CARD	1	37.07125
1115	Planctomycetota	4	fluoroquinolone	lake	CARD	1	42.6098
1116	Planctomycetota	4	glycopeptide	lake	CARD	4	77.23867
1117	Planctomycetota	4	tetracycline	lake	CARD	1	42.6098
1118	Planctomycetota	4.5	disinfect. & antiseptics	lake	CARD	1	16.4596
1119	Planctomycetota	4.5	fluoroquinolone	lake	CARD	1	16.4596
1120	Planctomycetota	4.5	glycopeptide	lake	CARD	3	24.797705
1121	Planctomycetota	4.5	tetracycline	lake	CARD	1	16.4596
1122	Planctomycetota	5	aminoglycoside	lake	ResFinderFG2.0	1	17.3899
1123	Planctomycetota	5	disinfect. & antiseptics	lake	CARD	1	37.07125
1124	Planctomycetota	5	fluoroquinolone	lake	CARD	1	35.9558
1125	Planctomycetota	5	glycopeptide	lake	CARD	5	77.88612
1126	Planctomycetota	5	glycopeptide	reservoir	CARD	1	9.118855
1127	Planctomycetota	5	tetracycline	lake	CARD	1	35.9558
1128	Planctomycetota	5.5	disinfect. & antiseptics	lake	CARD	1	16.4596
1129	Planctomycetota	5.5	fluoroquinolone	lake	CARD	1	16.4596
1130	Planctomycetota	5.5	glycopeptide	lake	CARD	3	24.797705
1131	Planctomycetota	5.5	tetracycline	lake	CARD	1	16.4596
1132	Planctomycetota	5.8	glycopeptide	lake	CARD	1	7.86246
1133	Planctomycetota	5.9	fluoroquinolone	lake	CARD	1	32.7955
1134	Planctomycetota	5.9	glycopeptide	lake	CARD	1	32.7955
1135	Planctomycetota	5.9	tetracycline	lake	CARD	1	32.7955
1136	Planctomycetota	6	disinfect. & antiseptics	lake	CARD	1	37.07125
1137	Planctomycetota	6	fluoroquinolone	lake	CARD	1	35.9558
1138	Planctomycetota	6	glycopeptide	lake	CARD	5	86.25867
1139	Planctomycetota	6	other classes	lake	Latent ARGs	1	21.49335
1140	Planctomycetota	6	tetracycline	lake	CARD	1	35.9558
1141	Planctomycetota	6	tetracycline	lake	Latent ARGs	1	21.49335
1142	Planctomycetota	6.3	glycopeptide	lake	CARD	1	8.72566
1143	Planctomycetota	6.5	fluoroquinolone	lake	CARD	1	44.1963
1144	Planctomycetota	6.5	tetracycline	lake	CARD	1	44.1963
1145	Planctomycetota	7	disinfect. & antiseptics	lake	CARD	1	22.3662
1146	Planctomycetota	7	disinfect. & antiseptics	reservoir	CARD	1	9.54929
1147	Planctomycetota	7	fluoroquinolone	lake	CARD	1	42.6098
1148	Planctomycetota	7	glycopeptide	lake	CARD	4	77.23867
1149	Planctomycetota	7	tetracycline	lake	CARD	1	42.6098
1150	Planctomycetota	7.9	fluoroquinolone	lake	CARD	1	27.0687
1151	Planctomycetota	7.9	glycopeptide	lake	CARD	2	37.20035
1152	Planctomycetota	7.9	tetracycline	lake	CARD	1	27.0687
1153	Planctomycetota	8	disinfect. & antiseptics	lake	CARD	1	37.07125
1154	Planctomycetota	8	fluoroquinolone	lake	CARD	1	42.6098
1155	Planctomycetota	8	glycopeptide	lake	CARD	5	97.85652
1156	Planctomycetota	8	other classes	lake	Latent ARGs	1	20.61785
1157	Planctomycetota	8	tetracycline	lake	CARD	1	42.6098
1158	Planctomycetota	8	tetracycline	lake	Latent ARGs	1	20.61785
1159	Planctomycetota	8.6	disinfect. & antiseptics	lake	CARD	1	37.07125
1160	Planctomycetota	8.6	fluoroquinolone	lake	CARD	1	35.9558
1161	Planctomycetota	8.6	glycopeptide	lake	CARD	3	57.180205
1162	Planctomycetota	8.6	tetracycline	lake	CARD	1	35.9558
1163	Planctomycetota	8.7	disinfect. & antiseptics	lake	CARD	1	9.750055
1164	Planctomycetota	8.7	fluoroquinolone	lake	CARD	1	9.750055
1165	Planctomycetota	8.7	tetracycline	lake	CARD	1	9.750055
1166	Planctomycetota	8.8	disinfect. & antiseptics	lake	CARD	1	16.4596
1167	Planctomycetota	8.8	fluoroquinolone	lake	CARD	1	16.4596
1168	Planctomycetota	8.8	glycopeptide	lake	CARD	3	24.797705
1169	Planctomycetota	8.8	tetracycline	lake	CARD	1	16.4596
1170	Planctomycetota	8.9	disinfect. & antiseptics	lake	CARD	1	9.262215
1171	Planctomycetota	8.9	fluoroquinolone	lake	CARD	1	27.1819
1172	Planctomycetota	8.9	glycopeptide	lake	CARD	2	44.94085
1173	Planctomycetota	8.9	tetracycline	lake	CARD	1	27.1819
1174	Planctomycetota	9	disinfect. & antiseptics	lake	CARD	1	9.84217
1175	Planctomycetota	9	fluoroquinolone	lake	CARD	1	42.6098
1176	Planctomycetota	9	glycopeptide	lake	CARD	2	52.9841
1177	Planctomycetota	9	tetracycline	lake	CARD	1	42.6098
1178	Planctomycetota	10	fluoroquinolone	lake	CARD	1	11.1804
1179	Planctomycetota	10	glycopeptide	lake	CARD	1	11.57025
1180	Planctomycetota	10	tetracycline	lake	CARD	1	11.1804
1181	Planctomycetota	11	diaminopyrimidine	lake	ResFinderFG2.0	1	6.52588
1182	Planctomycetota	11	fluoroquinolone	lake	CARD	1	9.38376
1183	Planctomycetota	11	glycopeptide	lake	CARD	1	9.93023
1184	Planctomycetota	11	other classes	lake	Latent ARGs	1	9.93023
1185	Planctomycetota	11	penam	lake	ResFinderFG2.0	1	6.52588
1186	Planctomycetota	11	tetracycline	lake	CARD	1	9.38376
1187	Planctomycetota	11	tetracycline	lake	Latent ARGs	1	9.93023
1188	Planctomycetota	14	fluoroquinolone	lake	CARD	1	8.93078
1189	Planctomycetota	14	glycopeptide	lake	CARD	1	8.93078
1190	Planctomycetota	14	tetracycline	lake	CARD	1	8.93078
1191	Planctomycetota	15	cycloserine-like	reservoir	ResFinderFG2.0	1	6.76511
1192	Planctomycetota	15	disinfect. & antiseptics	reservoir	CARD	1	12.16125
1193	Planctomycetota	15	fluoroquinolone	reservoir	CARD	1	12.16125
1194	Planctomycetota	15	glycopeptide	reservoir	CARD	3	25.78199
1195	Planctomycetota	15	tetracycline	reservoir	CARD	1	12.16125
1196	Planctomycetota	16	glycopeptide	lake	CARD	1	7.36866
1197	Planctomycetota	18	fluoroquinolone	lake	CARD	1	6.82743
1198	Planctomycetota	18	glycopeptide	lake	CARD	1	6.82743
1199	Planctomycetota	18	tetracycline	lake	CARD	1	6.82743
1200	Planctomycetota	20	fluoroquinolone	lake	CARD	1	7.19867
1201	Planctomycetota	20	glycopeptide	lake	CARD	1	7.19867
1202	Planctomycetota	20	tetracycline	lake	CARD	1	7.19867
1203	Pseudomonadota	0.1	diaminopyrimidine	lake	CARD	1	7.62068
1204	Pseudomonadota	0.1	fluoroquinolone	lake	CARD	2	68.71038
1205	Pseudomonadota	0.1	glycopeptide	lake	CARD	1	8.830345
1206	Pseudomonadota	0.1	phenicol	lake	CARD	1	7.62068
1207	Pseudomonadota	0.1	tetracycline	lake	CARD	1	61.0897
1208	Pseudomonadota	0.15	diaminopyrimidine	pond	CARD	1	19.5032
1209	Pseudomonadota	0.15	fluoroquinolone	pond	CARD	2	102.05915
1210	Pseudomonadota	0.15	glycopeptide	pond	CARD	1	19.5032
1211	Pseudomonadota	0.15	phenicol	pond	CARD	1	19.5032
1212	Pseudomonadota	0.15	tetracycline	pond	CARD	1	82.55595
1213	Pseudomonadota	0.2	diaminopyrimidine	lake	CARD	1	27.236
1214	Pseudomonadota	0.2	disinfect. & antiseptics	lake	CARD	1	9.514
1215	Pseudomonadota	0.2	fluoroquinolone	lake	CARD	2	96.3295
1216	Pseudomonadota	0.2	glycopeptide	lake	CARD	1	27.236
1217	Pseudomonadota	0.2	phenicol	lake	CARD	1	27.236
1218	Pseudomonadota	0.2	tetracycline	lake	CARD	1	69.0935
1219	Pseudomonadota	0.25	diaminopyrimidine	lake	CARD	1	9.97094
1220	Pseudomonadota	0.25	fluoroquinolone	lake	CARD	2	187.06544
1221	Pseudomonadota	0.25	fluoroquinolone	pond	CARD	1	27.1824
1222	Pseudomonadota	0.25	glycopeptide	lake	CARD	1	27.2746
1223	Pseudomonadota	0.25	glycopeptide	pond	CARD	1	7.20265
1224	Pseudomonadota	0.25	phenicol	lake	CARD	1	9.97094
1225	Pseudomonadota	0.25	tetracycline	lake	CARD	1	177.0945
1226	Pseudomonadota	0.25	tetracycline	pond	CARD	1	27.1824
1227	Pseudomonadota	0.45	diaminopyrimidine	pond	CARD	1	29.9874
1228	Pseudomonadota	0.45	disinfect. & antiseptics	pond	CARD	1	29.9874
1229	Pseudomonadota	0.45	fluoroquinolone	pond	CARD	2	71.12835
1230	Pseudomonadota	0.45	glycopeptide	pond	CARD	1	29.9874
1231	Pseudomonadota	0.45	phenicol	pond	CARD	1	29.9874
1232	Pseudomonadota	0.45	tetracycline	pond	CARD	1	41.14095
1233	Pseudomonadota	0.5	aminoglycoside	lake	Latent ARGs	1	9.54075
1234	Pseudomonadota	0.5	fluoroquinolone	lake	CARD	1	64.8444
1235	Pseudomonadota	0.5	other classes	lake	CARD	1	7.28656
1236	Pseudomonadota	0.5	tetracycline	lake	CARD	1	64.8444
1237	Pseudomonadota	0.55	cycloserine-like	lake	ResFinderFG2.0	1	8.95542
1238	Pseudomonadota	0.55	diaminopyrimidine	lake	CARD	1	147.847
1239	Pseudomonadota	0.55	fluoroquinolone	lake	CARD	2	261.146
1240	Pseudomonadota	0.55	fluoroquinolone	pond	CARD	1	46.904
1241	Pseudomonadota	0.55	glycopeptide	lake	CARD	2	154.82232
1242	Pseudomonadota	0.55	glycopeptide	pond	CARD	1	28.2782
1243	Pseudomonadota	0.55	phenicol	lake	CARD	1	147.847
1244	Pseudomonadota	0.55	tetracycline	lake	CARD	1	113.299
1245	Pseudomonadota	0.55	tetracycline	pond	CARD	1	46.904
1246	Pseudomonadota	0.65	diaminopyrimidine	lake	CARD	1	11.1578
1247	Pseudomonadota	0.65	disinfect. & antiseptics	lake	CARD	2	63.3109
1248	Pseudomonadota	0.65	fluoroquinolone	lake	CARD	2	35.1031
1249	Pseudomonadota	0.65	glycopeptide	lake	CARD	1	69.582
1250	Pseudomonadota	0.65	phenicol	lake	CARD	1	11.1578
1251	Pseudomonadota	0.65	tetracycline	lake	CARD	1	23.9453
1252	Pseudomonadota	0.7	fluoroquinolone	lake	CARD	1	41.53595
1253	Pseudomonadota	0.7	other classes	lake	CARD	1	13.27215
1254	Pseudomonadota	0.7	tetracycline	lake	CARD	1	41.53595
1255	Pseudomonadota	0.75	diaminopyrimidine	pond	CARD	1	57.8786
1256	Pseudomonadota	0.75	disinfect. & antiseptics	pond	CARD	1	57.8786
1257	Pseudomonadota	0.75	fluoroquinolone	pond	CARD	2	115.7572
1258	Pseudomonadota	0.75	glycopeptide	pond	CARD	1	57.8786
1259	Pseudomonadota	0.75	phenicol	pond	CARD	1	57.8786
1260	Pseudomonadota	0.75	tetracycline	pond	CARD	1	57.8786
1261	Pseudomonadota	0.8	cycloserine-like	lake	ResFinderFG2.0	1	10.90325
1262	Pseudomonadota	0.8	diaminopyrimidine	lake	CARD	1	120.2795
1263	Pseudomonadota	0.8	fluoroquinolone	lake	CARD	2	176.1618
1264	Pseudomonadota	0.8	glycopeptide	lake	CARD	1	17.76785
1265	Pseudomonadota	0.8	phenicol	lake	CARD	1	120.2795
1266	Pseudomonadota	0.8	tetracycline	lake	CARD	1	55.8823
1267	Pseudomonadota	0.95	diaminopyrimidine	pond	CARD	1	6.323585
1268	Pseudomonadota	0.95	disinfect. & antiseptics	pond	CARD	1	6.86394
1269	Pseudomonadota	0.95	fluoroquinolone	pond	CARD	2	63.442985
1270	Pseudomonadota	0.95	glycopeptide	pond	CARD	1	37.97275
1271	Pseudomonadota	0.95	phenicol	pond	CARD	1	6.323585
1272	Pseudomonadota	0.95	tetracycline	pond	CARD	1	57.1194
1273	Pseudomonadota	1	aminoglycoside	lake	ResFinderFG2.0	1	9.795575
1274	Pseudomonadota	1	aminoglycoside	lake	Latent ARGs	2	31.79259
1275	Pseudomonadota	1	cephalosporin	lake	Latent ARGs	1	48.2364
1276	Pseudomonadota	1	cycloserine-like	lake	ResFinderFG2.0	3	70.51939
1277	Pseudomonadota	1	diaminopyrimidine	lake	CARD	2	77.881
1278	Pseudomonadota	1	diaminopyrimidine	lake	ResFinderFG2.0	1	45.00625
1279	Pseudomonadota	1	disinfect. & antiseptics	lake	CARD	2	78.0098
1280	Pseudomonadota	1	fluoroquinolone	lake	CARD	2	250.6078
1281	Pseudomonadota	1	fluoroquinolone	reservoir	CARD	1	7.33471
1282	Pseudomonadota	1	glycopeptide	lake	CARD	4	1247.4523
1283	Pseudomonadota	1	other classes	lake	Latent ARGs	1	8.65739
1284	Pseudomonadota	1	penam	lake	ResFinderFG2.0	2	20.94657
1285	Pseudomonadota	1	phenicol	lake	CARD	1	67.6458
1286	Pseudomonadota	1	other classes	lake	CARD	2	93.8596
1287	Pseudomonadota	1	other classes	reservoir	CARD	1	7.33471
1288	Pseudomonadota	1	tetracycline	lake	CARD	1	182.962
1289	Pseudomonadota	1	tetracycline	lake	ResFinderFG2.0	3	33.41736
1290	Pseudomonadota	1	tetracycline	reservoir	CARD	1	7.33471
1291	Pseudomonadota	1.05	diaminopyrimidine	lake	CARD	1	22.1535
1292	Pseudomonadota	1.05	disinfect. & antiseptics	lake	CARD	2	37.5061
1293	Pseudomonadota	1.05	fluoroquinolone	lake	CARD	2	46.59895
1294	Pseudomonadota	1.05	fluoroquinolone	pond	CARD	1	24.0779
1295	Pseudomonadota	1.05	glycopeptide	lake	CARD	1	51.101
1296	Pseudomonadota	1.05	phenicol	lake	CARD	1	22.1535
1297	Pseudomonadota	1.05	tetracycline	lake	CARD	1	24.44545
1298	Pseudomonadota	1.05	tetracycline	pond	CARD	1	24.0779
1299	Pseudomonadota	1.25	fluoroquinolone	pond	CARD	1	15.10155
1300	Pseudomonadota	1.25	tetracycline	pond	CARD	1	15.10155
1301	Pseudomonadota	1.3	cycloserine-like	lake	ResFinderFG2.0	1	7.81973
1302	Pseudomonadota	1.3	diaminopyrimidine	lake	CARD	1	11.228
1303	Pseudomonadota	1.3	fluoroquinolone	lake	CARD	2	94.7786
1304	Pseudomonadota	1.3	glycopeptide	lake	CARD	1	11.228
1305	Pseudomonadota	1.3	phenicol	lake	CARD	1	11.228
1306	Pseudomonadota	1.3	tetracycline	lake	CARD	1	83.5506
1307	Pseudomonadota	1.35	diaminopyrimidine	lake	CARD	1	50.6999
1308	Pseudomonadota	1.35	disinfect. & antiseptics	lake	CARD	1	50.6999
1309	Pseudomonadota	1.35	fluoroquinolone	lake	CARD	2	101.3998
1310	Pseudomonadota	1.35	fluoroquinolone	pond	CARD	1	14.9609
1311	Pseudomonadota	1.35	glycopeptide	lake	CARD	1	11.7934
1312	Pseudomonadota	1.35	glycopeptide	pond	CARD	1	12.6868
1313	Pseudomonadota	1.35	phenicol	lake	CARD	1	50.6999
1314	Pseudomonadota	1.35	tetracycline	lake	CARD	1	50.6999
1315	Pseudomonadota	1.35	tetracycline	pond	CARD	1	14.9609
1316	Pseudomonadota	1.5	diaminopyrimidine	lake	CARD	1	28.498
1317	Pseudomonadota	1.5	disinfect. & antiseptics	lake	CARD	2	17.8681
1318	Pseudomonadota	1.5	fluoroquinolone	lake	CARD	2	57.8333
1319	Pseudomonadota	1.5	glycopeptide	lake	CARD	1	29.3353
1320	Pseudomonadota	1.5	phenicol	lake	CARD	1	28.498
1321	Pseudomonadota	1.5	tetracycline	lake	CARD	1	29.3353
1322	Pseudomonadota	1.6	diaminopyrimidine	lake	CARD	1	9.76354
1323	Pseudomonadota	1.6	disinfect. & antiseptics	lake	CARD	1	12.7754
1324	Pseudomonadota	1.6	fluoroquinolone	lake	CARD	2	52.27059
1325	Pseudomonadota	1.6	glycopeptide	lake	CARD	1	42.50705
1326	Pseudomonadota	1.6	phenicol	lake	CARD	1	9.76354
1327	Pseudomonadota	1.6	tetracycline	lake	CARD	1	42.50705
1328	Pseudomonadota	1.65	fluoroquinolone	pond	CARD	1	10.823
1329	Pseudomonadota	1.65	tetracycline	pond	CARD	1	10.823
1330	Pseudomonadota	1.85	diaminopyrimidine	lake	CARD	1	25.15555
1331	Pseudomonadota	1.85	disinfect. & antiseptics	lake	CARD	2	35.2918
1332	Pseudomonadota	1.85	fluoroquinolone	lake	CARD	2	37.5403
1333	Pseudomonadota	1.85	fluoroquinolone	pond	CARD	1	10.993
1334	Pseudomonadota	1.85	glycopeptide	lake	CARD	1	11.52245
1335	Pseudomonadota	1.85	phenicol	lake	CARD	1	25.15555
1336	Pseudomonadota	1.85	tetracycline	lake	CARD	1	12.38475
1337	Pseudomonadota	1.85	tetracycline	pond	CARD	1	10.993
1338	Pseudomonadota	2	cycloserine-like	lake	ResFinderFG2.0	1	6.16564
1339	Pseudomonadota	2	diaminopyrimidine	lake	CARD	1	7.49514
1340	Pseudomonadota	2	fluoroquinolone	lake	CARD	2	56.00474
1341	Pseudomonadota	2	glycopeptide	lake	CARD	2	57.43532
1342	Pseudomonadota	2	phenicol	lake	CARD	1	7.49514
1343	Pseudomonadota	2	tetracycline	lake	CARD	1	48.5096
1344	Pseudomonadota	2.05	fluoroquinolone	pond	CARD	1	13.8024
1345	Pseudomonadota	2.05	tetracycline	pond	CARD	1	13.8024
1346	Pseudomonadota	2.2	disinfect. & antiseptics	lake	CARD	1	31.671
1347	Pseudomonadota	2.2	fluoroquinolone	lake	CARD	1	197.089
1348	Pseudomonadota	2.2	tetracycline	lake	CARD	1	197.089
1349	Pseudomonadota	2.25	cephalosporin	pond	ResFinderFG2.0	1	6.85051
1350	Pseudomonadota	2.25	diaminopyrimidine	lake	CARD	1	12.5745
1351	Pseudomonadota	2.25	fluoroquinolone	lake	CARD	2	103.1023
1352	Pseudomonadota	2.25	phenicol	lake	CARD	1	12.5745
1353	Pseudomonadota	2.25	tetracycline	lake	CARD	1	90.5278
1354	Pseudomonadota	2.35	diaminopyrimidine	lake	CARD	1	35.71005
1355	Pseudomonadota	2.35	disinfect. & antiseptics	lake	CARD	2	27.6861
1356	Pseudomonadota	2.35	fluoroquinolone	lake	CARD	2	71.4201
1357	Pseudomonadota	2.35	fluoroquinolone	pond	CARD	1	23.931
1358	Pseudomonadota	2.35	glycopeptide	lake	CARD	1	35.71005
1359	Pseudomonadota	2.35	phenicol	lake	CARD	1	35.71005
1360	Pseudomonadota	2.35	tetracycline	lake	CARD	1	35.71005
1361	Pseudomonadota	2.35	tetracycline	pond	CARD	1	23.931
1362	Pseudomonadota	2.5	diaminopyrimidine	lake	CARD	1	32.23275
1363	Pseudomonadota	2.5	fluoroquinolone	lake	CARD	2	66.0721
1364	Pseudomonadota	2.5	glycopeptide	lake	CARD	2	41.242115
1365	Pseudomonadota	2.5	phenicol	lake	CARD	1	32.23275
1366	Pseudomonadota	2.5	tetracycline	lake	CARD	1	33.83935
1367	Pseudomonadota	2.65	diaminopyrimidine	lake	CARD	1	31.13825
1368	Pseudomonadota	2.65	disinfect. & antiseptics	lake	CARD	1	16.4773
1369	Pseudomonadota	2.65	fluoroquinolone	lake	CARD	2	62.2765
1370	Pseudomonadota	2.65	glycopeptide	lake	CARD	1	31.13825
1371	Pseudomonadota	2.65	phenicol	lake	CARD	1	31.13825
1372	Pseudomonadota	2.65	tetracycline	lake	CARD	1	31.13825
1373	Pseudomonadota	2.7	cycloserine-like	lake	ResFinderFG2.0	1	8.81207
1374	Pseudomonadota	2.7	diaminopyrimidine	lake	CARD	1	9.308885
1375	Pseudomonadota	2.7	disinfect. & antiseptics	lake	CARD	1	9.95527
1376	Pseudomonadota	2.7	fluoroquinolone	lake	CARD	2	82.224435
1377	Pseudomonadota	2.7	phenicol	lake	CARD	1	9.308885
1378	Pseudomonadota	2.7	tetracycline	lake	CARD	1	72.91555
1379	Pseudomonadota	2.75	diaminopyrimidine	lake	CARD	1	101.753
1380	Pseudomonadota	2.75	fluoroquinolone	lake	CARD	2	123.3882
1381	Pseudomonadota	2.75	glycopeptide	lake	CARD	1	101.753
1382	Pseudomonadota	2.75	phenicol	lake	CARD	1	101.753
1383	Pseudomonadota	2.75	other classes	lake	ResFinderFG2.0	1	12.9469
1384	Pseudomonadota	2.75	tetracycline	lake	CARD	1	21.6352
1385	Pseudomonadota	2.8	diaminopyrimidine	lake	CARD	1	8.14907
1386	Pseudomonadota	2.8	fluoroquinolone	lake	CARD	2	68.26487
1387	Pseudomonadota	2.8	glycopeptide	lake	CARD	1	8.14907
1388	Pseudomonadota	2.8	phenicol	lake	CARD	1	8.14907
1389	Pseudomonadota	2.8	tetracycline	lake	CARD	1	60.1158
1390	Pseudomonadota	2.9	diaminopyrimidine	lake	CARD	1	7.42327
1391	Pseudomonadota	2.9	disinfect. & antiseptics	lake	CARD	1	6.54409
1392	Pseudomonadota	2.9	fluoroquinolone	lake	CARD	2	31.92402
1393	Pseudomonadota	2.9	glycopeptide	lake	CARD	1	7.42327
1394	Pseudomonadota	2.9	phenicol	lake	CARD	1	7.42327
1395	Pseudomonadota	2.9	tetracycline	lake	CARD	1	24.50075
1396	Pseudomonadota	3	cephalosporin	lake	ResFinderFG2.0	1	67.1946
1397	Pseudomonadota	3	diaminopyrimidine	lake	CARD	1	188.434
1398	Pseudomonadota	3	fluoroquinolone	lake	CARD	2	376.868
1399	Pseudomonadota	3	glycopeptide	lake	CARD	1	188.434
1400	Pseudomonadota	3	phenicol	lake	CARD	1	188.434
1401	Pseudomonadota	3	other classes	lake	CARD	1	7.06776
1402	Pseudomonadota	3	tetracycline	lake	CARD	1	188.434
1403	Pseudomonadota	3.1	diaminopyrimidine	lake	CARD	1	9.60271
1404	Pseudomonadota	3.1	disinfect. & antiseptics	lake	CARD	1	5.803545
1405	Pseudomonadota	3.1	fluoroquinolone	lake	CARD	2	89.32361
1406	Pseudomonadota	3.1	glycopeptide	lake	CARD	1	9.60271
1407	Pseudomonadota	3.1	penam	lake	ResFinderFG2.0	1	6.13739
1408	Pseudomonadota	3.1	phenicol	lake	CARD	1	9.60271
1409	Pseudomonadota	3.1	tetracycline	lake	CARD	1	79.7209
1410	Pseudomonadota	3.15	diaminopyrimidine	lake	CARD	1	16.6554
1411	Pseudomonadota	3.15	fluoroquinolone	lake	CARD	2	33.3108
1412	Pseudomonadota	3.15	glycopeptide	lake	CARD	2	24.86994
1413	Pseudomonadota	3.15	phenicol	lake	CARD	1	16.6554
1414	Pseudomonadota	3.15	tetracycline	lake	CARD	1	16.6554
1415	Pseudomonadota	3.25	diaminopyrimidine	lake	CARD	1	27.9199
1416	Pseudomonadota	3.25	fluoroquinolone	lake	CARD	2	60.1772
1417	Pseudomonadota	3.25	glycopeptide	lake	CARD	2	53.74
1418	Pseudomonadota	3.25	phenicol	lake	CARD	1	27.9199
1419	Pseudomonadota	3.25	tetracycline	lake	CARD	1	32.2573
1420	Pseudomonadota	3.4	aminoglycoside	lake	Latent ARGs	1	5.68468
1421	Pseudomonadota	3.4	other classes	lake	Latent ARGs	1	6.10299
1422	Pseudomonadota	3.4	cephalosporin	lake	Latent ARGs	1	6.10299
1423	Pseudomonadota	3.4	diaminopyrimidine	lake	CARD	1	13.6819
1424	Pseudomonadota	3.4	disinfect. & antiseptics	lake	CARD	1	16.7883
1425	Pseudomonadota	3.4	fluoroquinolone	lake	CARD	2	46.66375
1426	Pseudomonadota	3.4	glycopeptide	lake	CARD	1	13.6819
1427	Pseudomonadota	3.4	penam	lake	ResFinderFG2.0	1	10.12365
1428	Pseudomonadota	3.4	phenicol	lake	CARD	1	13.6819
1429	Pseudomonadota	3.4	other classes	lake	ResFinderFG2.0	1	8.08215
1430	Pseudomonadota	3.4	tetracycline	lake	CARD	1	32.98185
1431	Pseudomonadota	3.5	disinfect. & antiseptics	lake	CARD	1	127.451
1432	Pseudomonadota	3.5	fluoroquinolone	lake	CARD	1	12.4031
1433	Pseudomonadota	3.5	tetracycline	lake	CARD	1	12.4031
1434	Pseudomonadota	3.6	diaminopyrimidine	lake	CARD	1	9.256085
1435	Pseudomonadota	3.6	fluoroquinolone	lake	CARD	2	60.969985
1436	Pseudomonadota	3.6	glycopeptide	lake	CARD	1	9.256085
1437	Pseudomonadota	3.6	phenicol	lake	CARD	1	9.256085
1438	Pseudomonadota	3.6	tetracycline	lake	CARD	1	51.7139
1439	Pseudomonadota	3.65	diaminopyrimidine	lake	CARD	1	9.61065
1440	Pseudomonadota	3.65	fluoroquinolone	lake	CARD	2	27.43975
1441	Pseudomonadota	3.65	glycopeptide	lake	CARD	1	11.4869
1442	Pseudomonadota	3.65	phenicol	lake	CARD	1	9.61065
1443	Pseudomonadota	3.65	other classes	lake	ResFinderFG2.0	1	9.61065
1444	Pseudomonadota	3.65	tetracycline	lake	CARD	1	17.8291
1445	Pseudomonadota	3.7	diaminopyrimidine	lake	CARD	1	363.286
1446	Pseudomonadota	3.7	fluoroquinolone	lake	CARD	2	726.572
1447	Pseudomonadota	3.7	glycopeptide	lake	CARD	1	363.286
1448	Pseudomonadota	3.7	phenicol	lake	CARD	1	363.286
1449	Pseudomonadota	3.7	tetracycline	lake	CARD	1	363.286
1450	Pseudomonadota	3.9	diaminopyrimidine	lake	CARD	1	8.79034
1451	Pseudomonadota	3.9	disinfect. & antiseptics	lake	CARD	1	12.4404
1452	Pseudomonadota	3.9	fluoroquinolone	lake	CARD	2	28.08964
1453	Pseudomonadota	3.9	glycopeptide	lake	CARD	1	8.79034
1454	Pseudomonadota	3.9	phenicol	lake	CARD	1	8.79034
1455	Pseudomonadota	3.9	other classes	lake	CARD	1	10.54785
1456	Pseudomonadota	3.9	tetracycline	lake	CARD	1	19.2993
1457	Pseudomonadota	4	aminoglycoside	lake	ResFinderFG2.0	2	20.808475
1458	Pseudomonadota	4	aminoglycoside	lake	Latent ARGs	1	23.1352
1459	Pseudomonadota	4	cephalosporin	lake	Latent ARGs	1	48.2364
1460	Pseudomonadota	4	cycloserine-like	lake	ResFinderFG2.0	2	61.862
1461	Pseudomonadota	4	diaminopyrimidine	lake	CARD	2	77.881
1462	Pseudomonadota	4	diaminopyrimidine	lake	ResFinderFG2.0	1	45.00625
1463	Pseudomonadota	4	disinfect. & antiseptics	lake	CARD	2	208.0518
1464	Pseudomonadota	4	fluoroquinolone	lake	CARD	2	596.0313
1465	Pseudomonadota	4	glycopeptide	lake	CARD	4	1521.2255
1466	Pseudomonadota	4	penam	lake	ResFinderFG2.0	2	20.94657
1467	Pseudomonadota	4	phenicol	lake	CARD	1	67.6458
1468	Pseudomonadota	4	other classes	lake	CARD	2	93.8596
1469	Pseudomonadota	4	tetracycline	lake	CARD	1	528.3855
1470	Pseudomonadota	4	tetracycline	lake	ResFinderFG2.0	2	24.75997
1471	Pseudomonadota	4.2	cephalosporin	lake	ResFinderFG2.0	1	61.9109
1472	Pseudomonadota	4.2	diaminopyrimidine	lake	CARD	1	61.9109
1473	Pseudomonadota	4.2	diaminopyrimidine	lake	ResFinderFG2.0	1	9.69444
1474	Pseudomonadota	4.2	disinfect. & antiseptics	lake	CARD	1	11.2722
1475	Pseudomonadota	4.2	fluoroquinolone	lake	CARD	2	123.8218
1476	Pseudomonadota	4.2	glycopeptide	lake	CARD	1	61.9109
1477	Pseudomonadota	4.2	phenicol	lake	CARD	1	61.9109
1478	Pseudomonadota	4.2	other classes	lake	CARD	1	5.80832
1479	Pseudomonadota	4.2	tetracycline	lake	CARD	1	61.9109
1480	Pseudomonadota	4.4	diaminopyrimidine	lake	CARD	1	49.03305
1481	Pseudomonadota	4.4	fluoroquinolone	lake	CARD	2	98.0661
1482	Pseudomonadota	4.4	glycopeptide	lake	CARD	1	49.03305
1483	Pseudomonadota	4.4	phenicol	lake	CARD	1	49.03305
1484	Pseudomonadota	4.4	tetracycline	lake	CARD	1	49.03305
1485	Pseudomonadota	4.5	aminoglycoside	lake	ResFinderFG2.0	1	11.0129
1486	Pseudomonadota	4.5	cephalosporin	lake	Latent ARGs	1	15.4263
1487	Pseudomonadota	4.5	cycloserine-like	lake	ResFinderFG2.0	1	58.509
1488	Pseudomonadota	4.5	diaminopyrimidine	lake	CARD	1	37.5274
1489	Pseudomonadota	4.5	diaminopyrimidine	lake	ResFinderFG2.0	1	29.924
1490	Pseudomonadota	4.5	disinfect. & antiseptics	lake	CARD	2	25.02179
1491	Pseudomonadota	4.5	fluoroquinolone	lake	CARD	2	565.9129
1492	Pseudomonadota	4.5	glycopeptide	lake	CARD	4	886.431255
1493	Pseudomonadota	4.5	phenicol	lake	CARD	1	37.5274
1494	Pseudomonadota	4.5	tetracycline	lake	CARD	1	528.3855
1495	Pseudomonadota	5	aminoglycoside	lake	ResFinderFG2.0	2	20.808475
1496	Pseudomonadota	5	aminoglycoside	lake	Latent ARGs	1	23.1352
1497	Pseudomonadota	5	cephalosporin	lake	Latent ARGs	1	48.2364
1498	Pseudomonadota	5	cycloserine-like	lake	ResFinderFG2.0	1	7.05645
1499	Pseudomonadota	5	diaminopyrimidine	lake	CARD	2	47.7626
1500	Pseudomonadota	5	diaminopyrimidine	lake	ResFinderFG2.0	1	45.00625
1501	Pseudomonadota	5	disinfect. & antiseptics	lake	CARD	2	32.9538
1502	Pseudomonadota	5	other classes	lake	CARD	1	7.01721
1503	Pseudomonadota	5	fluoroquinolone	lake	CARD	2	565.9129
1504	Pseudomonadota	5	fluoroquinolone	reservoir	CARD	1	10.935
1505	Pseudomonadota	5	glycopeptide	lake	CARD	4	1521.2255
1506	Pseudomonadota	5	penam	lake	ResFinderFG2.0	1	10.9525
1507	Pseudomonadota	5	phenicol	lake	CARD	1	37.5274
1508	Pseudomonadota	5	other classes	lake	CARD	2	93.8596
1509	Pseudomonadota	5	other classes	reservoir	CARD	1	10.935
1510	Pseudomonadota	5	tetracycline	lake	CARD	1	528.3855
1511	Pseudomonadota	5	tetracycline	lake	ResFinderFG2.0	1	18.3663
1512	Pseudomonadota	5	tetracycline	reservoir	CARD	1	10.935
1513	Pseudomonadota	5.1	diaminopyrimidine	lake	CARD	1	43.0445
1514	Pseudomonadota	5.1	fluoroquinolone	lake	CARD	2	86.089
1515	Pseudomonadota	5.1	glycopeptide	lake	CARD	1	43.0445
1516	Pseudomonadota	5.1	phenicol	lake	CARD	1	43.0445
1517	Pseudomonadota	5.1	tetracycline	lake	CARD	1	43.0445
1518	Pseudomonadota	5.5	aminoglycoside	lake	ResFinderFG2.0	1	11.0129
1519	Pseudomonadota	5.5	cephalosporin	lake	Latent ARGs	1	15.4263
1520	Pseudomonadota	5.5	diaminopyrimidine	lake	CARD	1	37.5274
1521	Pseudomonadota	5.5	diaminopyrimidine	lake	ResFinderFG2.0	1	29.924
1522	Pseudomonadota	5.5	disinfect. & antiseptics	lake	CARD	2	25.02179
1523	Pseudomonadota	5.5	fluoroquinolone	lake	CARD	2	565.9129
1524	Pseudomonadota	5.5	glycopeptide	lake	CARD	3	886.48245
1525	Pseudomonadota	5.5	phenicol	lake	CARD	1	37.5274
1526	Pseudomonadota	5.5	tetracycline	lake	CARD	1	528.3855
1527	Pseudomonadota	5.8	diaminopyrimidine	lake	CARD	1	18.695
1528	Pseudomonadota	5.8	fluoroquinolone	lake	CARD	2	37.39
1529	Pseudomonadota	5.8	glycopeptide	lake	CARD	1	18.695
1530	Pseudomonadota	5.8	phenicol	lake	CARD	1	18.695
1531	Pseudomonadota	5.8	tetracycline	lake	CARD	1	18.695
1532	Pseudomonadota	5.9	diaminopyrimidine	lake	CARD	1	23.215
1533	Pseudomonadota	5.9	disinfect. & antiseptics	lake	CARD	1	12.8018
1534	Pseudomonadota	5.9	fluoroquinolone	lake	CARD	2	42.13435
1535	Pseudomonadota	5.9	glycopeptide	lake	CARD	2	135.089525
1536	Pseudomonadota	5.9	phenicol	lake	CARD	1	23.215
1537	Pseudomonadota	5.9	other classes	lake	ResFinderFG2.0	1	23.215
1538	Pseudomonadota	5.9	tetracycline	lake	CARD	1	18.91935
1539	Pseudomonadota	6	aminoglycoside	lake	ResFinderFG2.0	2	20.808475
1540	Pseudomonadota	6	aminoglycoside	lake	Latent ARGs	1	23.1352
1541	Pseudomonadota	6	cephalosporin	lake	Latent ARGs	1	48.2364
1542	Pseudomonadota	6	cycloserine-like	lake	ResFinderFG2.0	2	14.93605
1543	Pseudomonadota	6	diaminopyrimidine	lake	CARD	2	47.7626
1544	Pseudomonadota	6	diaminopyrimidine	lake	ResFinderFG2.0	1	45.00625
1545	Pseudomonadota	6	disinfect. & antiseptics	lake	CARD	2	32.9538
1546	Pseudomonadota	6	fluoroquinolone	lake	CARD	2	565.9129
1547	Pseudomonadota	6	glycopeptide	lake	CARD	5	1528.8111
1548	Pseudomonadota	6	penam	lake	ResFinderFG2.0	1	10.9525
1549	Pseudomonadota	6	phenicol	lake	CARD	1	37.5274
1550	Pseudomonadota	6	other classes	lake	CARD	2	93.8596
1551	Pseudomonadota	6	tetracycline	lake	CARD	1	528.3855
1552	Pseudomonadota	6	tetracycline	lake	ResFinderFG2.0	1	18.3663
1553	Pseudomonadota	6.25	fluoroquinolone	lake	CARD	1	10.87785
1554	Pseudomonadota	6.25	tetracycline	lake	CARD	1	10.87785
1555	Pseudomonadota	6.3	diaminopyrimidine	lake	CARD	1	22.1343
1556	Pseudomonadota	6.3	fluoroquinolone	lake	CARD	2	44.2686
1557	Pseudomonadota	6.3	glycopeptide	lake	CARD	1	22.1343
1558	Pseudomonadota	6.3	phenicol	lake	CARD	1	22.1343
1559	Pseudomonadota	6.3	tetracycline	lake	CARD	1	22.1343
1560	Pseudomonadota	6.5	cycloserine-like	lake	ResFinderFG2.0	1	8.18198
1561	Pseudomonadota	6.5	diaminopyrimidine	lake	ResFinderFG2.0	1	8.18198
1562	Pseudomonadota	6.5	disinfect. & antiseptics	lake	CARD	1	7.1428
1563	Pseudomonadota	6.5	fluoroquinolone	lake	CARD	1	41.1261
1564	Pseudomonadota	6.5	glycopeptide	lake	CARD	1	10.8013
1565	Pseudomonadota	6.5	tetracycline	lake	CARD	1	41.1261
1566	Pseudomonadota	7	aminoglycoside	lake	ResFinderFG2.0	2	20.808475
1567	Pseudomonadota	7	aminoglycoside	lake	Latent ARGs	1	23.1352
1568	Pseudomonadota	7	cephalosporin	lake	Latent ARGs	1	48.2364
1569	Pseudomonadota	7	cephalosporin	reservoir	Latent ARGs	1	5.663675
1570	Pseudomonadota	7	cycloserine-like	lake	ResFinderFG2.0	1	54.80555
1571	Pseudomonadota	7	cycloserine-like	reservoir	ResFinderFG2.0	1	16.4806
1572	Pseudomonadota	7	diaminopyrimidine	lake	CARD	2	77.881
1573	Pseudomonadota	7	diaminopyrimidine	lake	ResFinderFG2.0	1	45.00625
1574	Pseudomonadota	7	disinfect. & antiseptics	lake	CARD	2	79.6589
1575	Pseudomonadota	7	fluoroquinolone	lake	CARD	2	596.0313
1576	Pseudomonadota	7	fluoroquinolone	reservoir	CARD	1	16.4806
1577	Pseudomonadota	7	glycopeptide	lake	CARD	4	1521.2255
1578	Pseudomonadota	7	penam	lake	ResFinderFG2.0	3	33.31932
1579	Pseudomonadota	7	phenicol	lake	CARD	1	67.6458
1580	Pseudomonadota	7	other classes	lake	CARD	2	89.86954
1581	Pseudomonadota	7	tetracycline	lake	CARD	1	528.3855
1582	Pseudomonadota	7	tetracycline	lake	ResFinderFG2.0	2	24.75997
1583	Pseudomonadota	7	tetracycline	reservoir	CARD	1	16.4806
1584	Pseudomonadota	7.5	diaminopyrimidine	lake	CARD	1	15.5427
1585	Pseudomonadota	7.5	disinfect. & antiseptics	lake	CARD	1	7.17908
1586	Pseudomonadota	7.5	fluoroquinolone	lake	CARD	2	43.5923
1587	Pseudomonadota	7.5	glycopeptide	lake	CARD	1	15.5427
1588	Pseudomonadota	7.5	phenicol	lake	CARD	1	15.5427
1589	Pseudomonadota	7.5	tetracycline	lake	CARD	1	28.0496
1590	Pseudomonadota	7.9	diaminopyrimidine	lake	CARD	1	21.92405
1591	Pseudomonadota	7.9	disinfect. & antiseptics	lake	CARD	1	6.71461
1592	Pseudomonadota	7.9	fluoroquinolone	lake	CARD	2	57.60675
1593	Pseudomonadota	7.9	glycopeptide	lake	CARD	2	44.43878
1594	Pseudomonadota	7.9	phenicol	lake	CARD	1	21.92405
1595	Pseudomonadota	7.9	other classes	lake	ResFinderFG2.0	1	21.92405
1596	Pseudomonadota	7.9	tetracycline	lake	CARD	1	35.6827
1597	Pseudomonadota	8	aminoglycoside	lake	ResFinderFG2.0	2	20.808475
1598	Pseudomonadota	8	aminoglycoside	lake	Latent ARGs	1	23.1352
1599	Pseudomonadota	8	cephalosporin	lake	Latent ARGs	1	48.2364
1600	Pseudomonadota	8	cycloserine-like	lake	ResFinderFG2.0	2	61.862
1601	Pseudomonadota	8	diaminopyrimidine	lake	CARD	2	77.881
1602	Pseudomonadota	8	diaminopyrimidine	lake	ResFinderFG2.0	1	45.00625
1603	Pseudomonadota	8	disinfect. & antiseptics	lake	CARD	2	79.6589
1604	Pseudomonadota	8	fluoroquinolone	lake	CARD	2	596.0313
1605	Pseudomonadota	8	glycopeptide	lake	CARD	5	1528.83204
1606	Pseudomonadota	8	penam	lake	ResFinderFG2.0	2	20.94657
1607	Pseudomonadota	8	phenicol	lake	CARD	1	67.6458
1608	Pseudomonadota	8	other classes	lake	CARD	2	93.8596
1609	Pseudomonadota	8	tetracycline	lake	CARD	1	528.3855
1610	Pseudomonadota	8	tetracycline	lake	ResFinderFG2.0	2	24.75997
1611	Pseudomonadota	8.6	aminoglycoside	lake	ResFinderFG2.0	1	9.795575
1612	Pseudomonadota	8.6	cephalosporin	lake	Latent ARGs	1	27.2281
1613	Pseudomonadota	8.6	diaminopyrimidine	lake	CARD	2	24.4591
1614	Pseudomonadota	8.6	diaminopyrimidine	lake	ResFinderFG2.0	1	29.9783
1615	Pseudomonadota	8.6	disinfect. & antiseptics	lake	CARD	2	31.3047
1616	Pseudomonadota	8.6	fluoroquinolone	lake	CARD	2	52.0592
1617	Pseudomonadota	8.6	glycopeptide	lake	CARD	4	1149.2845
1618	Pseudomonadota	8.6	phenicol	lake	CARD	1	14.2239
1619	Pseudomonadota	8.6	other classes	lake	CARD	1	7.24565
1620	Pseudomonadota	8.6	tetracycline	lake	CARD	1	37.8353
1621	Pseudomonadota	8.7	aminoglycoside	lake	Latent ARGs	1	23.1352
1622	Pseudomonadota	8.7	cephalosporin	lake	Latent ARGs	1	48.2364
1623	Pseudomonadota	8.7	diaminopyrimidine	lake	CARD	1	12.1714
1624	Pseudomonadota	8.7	diaminopyrimidine	lake	ResFinderFG2.0	1	45.00625
1625	Pseudomonadota	8.7	disinfect. & antiseptics	lake	CARD	2	20.344135
1626	Pseudomonadota	8.7	fluoroquinolone	lake	CARD	2	177.3074
1627	Pseudomonadota	8.7	glycopeptide	lake	CARD	4	988.079135
1628	Pseudomonadota	8.7	penam	lake	ResFinderFG2.0	1	10.9525
1629	Pseudomonadota	8.7	phenicol	lake	CARD	1	12.1714
1630	Pseudomonadota	8.7	other classes	lake	CARD	2	89.86954
1631	Pseudomonadota	8.7	tetracycline	lake	CARD	1	165.136
1632	Pseudomonadota	8.7	tetracycline	lake	ResFinderFG2.0	1	18.3663
1633	Pseudomonadota	8.8	aminoglycoside	lake	ResFinderFG2.0	1	11.0129
1634	Pseudomonadota	8.8	cephalosporin	lake	Latent ARGs	1	15.4263
1635	Pseudomonadota	8.8	diaminopyrimidine	lake	CARD	1	37.5274
1636	Pseudomonadota	8.8	diaminopyrimidine	lake	ResFinderFG2.0	1	29.924
1637	Pseudomonadota	8.8	disinfect. & antiseptics	lake	CARD	2	25.02179
1638	Pseudomonadota	8.8	fluoroquinolone	lake	CARD	2	565.9129
1639	Pseudomonadota	8.8	glycopeptide	lake	CARD	3	877.976905
1640	Pseudomonadota	8.8	phenicol	lake	CARD	1	37.5274
1641	Pseudomonadota	8.8	tetracycline	lake	CARD	1	528.3855
1642	Pseudomonadota	8.9	cycloserine-like	lake	ResFinderFG2.0	1	54.80555
1643	Pseudomonadota	8.9	diaminopyrimidine	lake	CARD	1	12.65395
1644	Pseudomonadota	8.9	disinfect. & antiseptics	lake	CARD	1	12.65395
1645	Pseudomonadota	8.9	fluoroquinolone	lake	CARD	2	39.02355
1646	Pseudomonadota	8.9	glycopeptide	lake	CARD	3	83.11355
1647	Pseudomonadota	8.9	phenicol	lake	CARD	1	12.65395
1648	Pseudomonadota	8.9	other classes	lake	CARD	1	16.9176
1649	Pseudomonadota	8.9	tetracycline	lake	CARD	1	26.3696
1650	Pseudomonadota	9	cycloserine-like	lake	ResFinderFG2.0	2	23.709
1651	Pseudomonadota	9	diaminopyrimidine	lake	CARD	1	67.6458
1652	Pseudomonadota	9	disinfect. & antiseptics	lake	CARD	2	69.58049
1653	Pseudomonadota	9	fluoroquinolone	lake	CARD	2	250.6078
1654	Pseudomonadota	9	glycopeptide	lake	CARD	4	295.392825
1655	Pseudomonadota	9	penam	lake	ResFinderFG2.0	1	9.99407
1656	Pseudomonadota	9	phenicol	lake	CARD	1	67.6458
1657	Pseudomonadota	9	other classes	lake	CARD	1	10.4228
1658	Pseudomonadota	9	tetracycline	lake	CARD	1	182.962
1659	Pseudomonadota	9	tetracycline	lake	ResFinderFG2.0	1	6.39367
1660	Pseudomonadota	10	diaminopyrimidine	lake	CARD	1	10.25375
1661	Pseudomonadota	10	disinfect. & antiseptics	lake	CARD	1	10.25375
1662	Pseudomonadota	10	fluoroquinolone	lake	CARD	2	38.31475
1663	Pseudomonadota	10	glycopeptide	lake	CARD	2	38.31475
1664	Pseudomonadota	10	penam	lake	ResFinderFG2.0	1	7.72805
1665	Pseudomonadota	10	phenicol	lake	CARD	1	10.25375
1666	Pseudomonadota	10	tetracycline	lake	CARD	1	28.061
1667	Pseudomonadota	11	diaminopyrimidine	lake	CARD	1	9.19979
1668	Pseudomonadota	11	disinfect. & antiseptics	lake	CARD	2	14.43546
1669	Pseudomonadota	11	fluoroquinolone	lake	CARD	2	18.39958
1670	Pseudomonadota	11	glycopeptide	lake	CARD	2	32.35693
1671	Pseudomonadota	11	phenicol	lake	CARD	1	9.19979
1672	Pseudomonadota	11	tetracycline	lake	CARD	1	9.19979
1673	Pseudomonadota	12	diaminopyrimidine	lake	CARD	1	13.8509
1674	Pseudomonadota	12	disinfect. & antiseptics	lake	CARD	1	13.8509
1675	Pseudomonadota	12	fluoroquinolone	lake	CARD	2	48.1048
1676	Pseudomonadota	12	glycopeptide	lake	CARD	2	48.1048
1677	Pseudomonadota	12	phenicol	lake	CARD	1	13.8509
1678	Pseudomonadota	12	tetracycline	lake	CARD	1	34.2539
1679	Pseudomonadota	13.9	diaminopyrimidine	lake	CARD	1	8.79377
1680	Pseudomonadota	13.9	disinfect. & antiseptics	lake	CARD	1	8.79377
1681	Pseudomonadota	13.9	fluoroquinolone	lake	CARD	2	48.68937
1682	Pseudomonadota	13.9	glycopeptide	lake	CARD	1	7.03538
1683	Pseudomonadota	13.9	phenicol	lake	CARD	1	8.79377
1684	Pseudomonadota	13.9	tetracycline	lake	CARD	1	39.8956
1685	Pseudomonadota	14	diaminopyrimidine	lake	CARD	1	14.9364
1686	Pseudomonadota	14	disinfect. & antiseptics	lake	CARD	1	14.9364
1687	Pseudomonadota	14	fluoroquinolone	lake	CARD	2	51.759
1688	Pseudomonadota	14	glycopeptide	lake	CARD	2	29.8728
1689	Pseudomonadota	14	phenicol	lake	CARD	1	14.9364
1690	Pseudomonadota	14	tetracycline	lake	CARD	1	36.8226
1691	Pseudomonadota	15	glycopeptide	reservoir	CARD	1	7.82848
1692	Pseudomonadota	16	diaminopyrimidine	lake	CARD	1	20.3348
1693	Pseudomonadota	16	disinfect. & antiseptics	lake	CARD	1	20.3348
1694	Pseudomonadota	16	fluoroquinolone	lake	CARD	2	53.57345
1695	Pseudomonadota	16	glycopeptide	lake	CARD	2	40.6696
1696	Pseudomonadota	16	phenicol	lake	CARD	1	20.3348
1697	Pseudomonadota	16	tetracycline	lake	CARD	1	33.23865
1698	Pseudomonadota	18	diaminopyrimidine	lake	CARD	1	32.13325
1699	Pseudomonadota	18	disinfect. & antiseptics	lake	CARD	1	32.13325
1700	Pseudomonadota	18	fluoroquinolone	lake	CARD	2	64.30395
1701	Pseudomonadota	18	glycopeptide	lake	CARD	2	64.2665
1702	Pseudomonadota	18	phenicol	lake	CARD	1	32.13325
1703	Pseudomonadota	18	tetracycline	lake	CARD	1	32.1707
1704	Pseudomonadota	20	diaminopyrimidine	lake	CARD	1	29.267
1705	Pseudomonadota	20	disinfect. & antiseptics	lake	CARD	1	29.267
1706	Pseudomonadota	20	fluoroquinolone	lake	CARD	2	62.7904
1707	Pseudomonadota	20	glycopeptide	lake	CARD	2	58.534
1708	Pseudomonadota	20	phenicol	lake	CARD	1	29.267
1709	Pseudomonadota	20	tetracycline	lake	CARD	1	33.5234
1710	Spirochaetota	1	cycloserine-like	lake	ResFinderFG2.0	2	21.67657
1711	Spirochaetota	1	glycopeptide	lake	CARD	2	23.7668
1712	Spirochaetota	2.9	glycopeptide	lake	CARD	2	19.98628
1713	Spirochaetota	4	cycloserine-like	lake	ResFinderFG2.0	2	21.67657
1714	Spirochaetota	4	glycopeptide	lake	CARD	2	23.7668
1715	Spirochaetota	5	cycloserine-like	lake	ResFinderFG2.0	2	21.67657
1716	Spirochaetota	5	glycopeptide	lake	CARD	2	23.7668
1717	Spirochaetota	6	cycloserine-like	lake	ResFinderFG2.0	2	21.67657
1718	Spirochaetota	6	glycopeptide	lake	CARD	2	23.7668
1719	Spirochaetota	8	cycloserine-like	lake	ResFinderFG2.0	2	21.67657
1720	Spirochaetota	8	glycopeptide	lake	CARD	2	23.7668
1721	Spirochaetota	8.6	cycloserine-like	lake	ResFinderFG2.0	2	21.67657
1722	Spirochaetota	8.6	glycopeptide	lake	CARD	2	23.7668
1723	UBA1439	1.35	glycopeptide	pond	CARD	1	7.47943
1724	Verrucomicrobiota	0.1	disinfect. & antiseptics	lake	CARD	1	31.8283
1725	Verrucomicrobiota	0.1	fluoroquinolone	lake	CARD	1	16.76185
1726	Verrucomicrobiota	0.1	glycopeptide	lake	CARD	1	31.8283
1727	Verrucomicrobiota	0.1	tetracycline	lake	CARD	1	16.76185
1728	Verrucomicrobiota	0.15	other classes	pond	Latent ARGs	1	9.90613
1729	Verrucomicrobiota	0.15	cephalosporin	pond	Latent ARGs	1	9.90613
1730	Verrucomicrobiota	0.15	disinfect. & antiseptics	pond	CARD	1	8.75772
1731	Verrucomicrobiota	0.15	fluoroquinolone	pond	CARD	1	8.75772
1732	Verrucomicrobiota	0.15	glycopeptide	pond	CARD	3	59.1718
1733	Verrucomicrobiota	0.15	tetracycline	pond	CARD	1	8.75772
1734	Verrucomicrobiota	0.2	disinfect. & antiseptics	lake	CARD	1	16.93355
1735	Verrucomicrobiota	0.2	fluoroquinolone	lake	CARD	1	16.93355
1736	Verrucomicrobiota	0.2	glycopeptide	lake	CARD	2	33.8671
1737	Verrucomicrobiota	0.2	tetracycline	lake	CARD	1	16.93355
1738	Verrucomicrobiota	0.25	disinfect. & antiseptics	pond	CARD	1	6.90912
1739	Verrucomicrobiota	0.25	fluoroquinolone	lake	CARD	1	16.85225
1740	Verrucomicrobiota	0.25	fluoroquinolone	pond	CARD	1	24.6517
1741	Verrucomicrobiota	0.25	glycopeptide	lake	CARD	3	155.6827
1742	Verrucomicrobiota	0.25	glycopeptide	pond	CARD	1	24.6517
1743	Verrucomicrobiota	0.25	tetracycline	lake	CARD	1	16.85225
1744	Verrucomicrobiota	0.25	tetracycline	pond	CARD	1	24.6517
1745	Verrucomicrobiota	0.45	cephalosporin	pond	Latent ARGs	1	11.5535
1746	Verrucomicrobiota	0.45	disinfect. & antiseptics	pond	CARD	1	11.5535
1747	Verrucomicrobiota	0.45	glycopeptide	pond	CARD	4	61.82761
1748	Verrucomicrobiota	0.45	penam	pond	Latent ARGs	1	11.5535
1749	Verrucomicrobiota	0.5	fluoroquinolone	lake	CARD	1	58.8919
1750	Verrucomicrobiota	0.5	glycopeptide	lake	CARD	3	145.807675
1751	Verrucomicrobiota	0.5	penam	lake	ResFinderFG2.0	1	22.2288
1752	Verrucomicrobiota	0.5	tetracycline	lake	CARD	1	58.8919
1753	Verrucomicrobiota	0.55	fluoroquinolone	lake	CARD	1	6.77913
1754	Verrucomicrobiota	0.55	glycopeptide	lake	CARD	1	6.77913
1755	Verrucomicrobiota	0.55	tetracycline	lake	CARD	1	6.77913
1756	Verrucomicrobiota	0.65	fluoroquinolone	lake	CARD	1	9.97102
1757	Verrucomicrobiota	0.65	glycopeptide	lake	CARD	1	9.97102
1758	Verrucomicrobiota	0.65	tetracycline	lake	CARD	1	9.97102
1759	Verrucomicrobiota	0.7	disinfect. & antiseptics	lake	CARD	1	48.2796
1760	Verrucomicrobiota	0.7	fluoroquinolone	lake	CARD	1	48.2796
1761	Verrucomicrobiota	0.7	glycopeptide	lake	CARD	2	92.6289
1762	Verrucomicrobiota	0.7	tetracycline	lake	CARD	1	48.2796
1763	Verrucomicrobiota	0.75	fluoroquinolone	pond	CARD	1	33.6025
1764	Verrucomicrobiota	0.75	glycopeptide	pond	CARD	4	107.02156
1765	Verrucomicrobiota	0.75	tetracycline	pond	CARD	1	33.6025
1766	Verrucomicrobiota	0.8	glycopeptide	lake	CARD	1	7.204545
1767	Verrucomicrobiota	0.95	fluoroquinolone	pond	CARD	1	22.0663
1768	Verrucomicrobiota	0.95	glycopeptide	pond	CARD	1	28.6825
1769	Verrucomicrobiota	0.95	other classes	pond	ResFinderFG2.0	1	9.307215
1770	Verrucomicrobiota	0.95	tetracycline	pond	CARD	1	22.0663
1771	Verrucomicrobiota	1	cephalosporin	lake	Latent ARGs	1	14.7815
1772	Verrucomicrobiota	1	disinfect. & antiseptics	lake	CARD	1	44.34145
1773	Verrucomicrobiota	1	fluoroquinolone	lake	CARD	1	195.273
1774	Verrucomicrobiota	1	fluoroquinolone	reservoir	CARD	1	14.3461
1775	Verrucomicrobiota	1	glycopeptide	lake	CARD	6	305.96997
1776	Verrucomicrobiota	1	glycopeptide	reservoir	CARD	2	39.0786
1777	Verrucomicrobiota	1	other classes	lake	Latent ARGs	1	14.7815
1778	Verrucomicrobiota	1	penam	lake	ResFinderFG2.0	1	19.81535
1779	Verrucomicrobiota	1	penam	lake	Latent ARGs	1	14.7815
1780	Verrucomicrobiota	1	other classes	lake	Latent ARGs	1	14.7815
1781	Verrucomicrobiota	1	tetracycline	lake	CARD	1	195.273
1782	Verrucomicrobiota	1	tetracycline	reservoir	CARD	1	14.3461
1783	Verrucomicrobiota	1.05	aminoglycoside	lake	Latent ARGs	1	7.178115
1784	Verrucomicrobiota	1.05	disinfect. & antiseptics	lake	CARD	1	12.82435
1785	Verrucomicrobiota	1.05	fluoroquinolone	lake	CARD	1	20.02585
1786	Verrucomicrobiota	1.05	glycopeptide	lake	CARD	2	38.34465
1787	Verrucomicrobiota	1.05	glycopeptide	pond	CARD	2	25.5463
1788	Verrucomicrobiota	1.05	tetracycline	lake	CARD	1	20.02585
1789	Verrucomicrobiota	1.25	aminoglycoside	pond	ResFinderFG2.0	1	5.93229
1790	Verrucomicrobiota	1.25	glycopeptide	pond	CARD	1	18.5676
1791	Verrucomicrobiota	1.3	disinfect. & antiseptics	lake	CARD	1	16.5846
1792	Verrucomicrobiota	1.3	fluoroquinolone	lake	CARD	1	16.5846
1793	Verrucomicrobiota	1.3	glycopeptide	lake	CARD	4	57.5354
1794	Verrucomicrobiota	1.3	tetracycline	lake	CARD	1	16.5846
1795	Verrucomicrobiota	1.35	disinfect. & antiseptics	lake	CARD	1	10.87235
1796	Verrucomicrobiota	1.35	fluoroquinolone	lake	CARD	1	11.6465
1797	Verrucomicrobiota	1.35	fluoroquinolone	pond	CARD	1	13.96225
1798	Verrucomicrobiota	1.35	glycopeptide	lake	CARD	2	21.67695
1799	Verrucomicrobiota	1.35	glycopeptide	pond	CARD	2	56.0393
1800	Verrucomicrobiota	1.35	penam	pond	ResFinderFG2.0	1	10.2057
1801	Verrucomicrobiota	1.35	tetracycline	lake	CARD	1	11.6465
1802	Verrucomicrobiota	1.35	tetracycline	pond	CARD	1	13.96225
1803	Verrucomicrobiota	1.5	fluoroquinolone	lake	CARD	1	41.4509
1804	Verrucomicrobiota	1.5	glycopeptide	lake	CARD	2	166.5597
1805	Verrucomicrobiota	1.5	tetracycline	lake	CARD	1	41.4509
1806	Verrucomicrobiota	1.6	disinfect. & antiseptics	lake	CARD	1	12.3945
1807	Verrucomicrobiota	1.6	fluoroquinolone	lake	CARD	1	152.539
1808	Verrucomicrobiota	1.6	glycopeptide	lake	CARD	2	30.3248
1809	Verrucomicrobiota	1.6	tetracycline	lake	CARD	1	152.539
1810	Verrucomicrobiota	1.65	glycopeptide	pond	CARD	1	8.73662
1811	Verrucomicrobiota	1.85	disinfect. & antiseptics	lake	CARD	1	11.53315
1812	Verrucomicrobiota	1.85	fluoroquinolone	lake	CARD	1	11.1006
1813	Verrucomicrobiota	1.85	fluoroquinolone	pond	CARD	1	9.08572
1814	Verrucomicrobiota	1.85	glycopeptide	lake	CARD	2	20.80127
1815	Verrucomicrobiota	1.85	glycopeptide	pond	CARD	1	9.08572
1816	Verrucomicrobiota	1.85	tetracycline	lake	CARD	1	11.1006
1817	Verrucomicrobiota	1.85	tetracycline	pond	CARD	1	9.08572
1818	Verrucomicrobiota	2	fluoroquinolone	lake	CARD	1	28.0048
1819	Verrucomicrobiota	2	glycopeptide	lake	CARD	4	98.330805
1820	Verrucomicrobiota	2	penam	lake	ResFinderFG2.0	1	28.0048
1821	Verrucomicrobiota	2	tetracycline	lake	CARD	1	28.0048
1822	Verrucomicrobiota	2.05	glycopeptide	pond	CARD	1	21.4293
1823	Verrucomicrobiota	2.2	glycopeptide	lake	CARD	1	27.66475
1824	Verrucomicrobiota	2.25	fluoroquinolone	lake	CARD	1	66.49215
1825	Verrucomicrobiota	2.25	glycopeptide	lake	CARD	3	46.7723
1826	Verrucomicrobiota	2.25	glycopeptide	pond	CARD	2	44.70191
1827	Verrucomicrobiota	2.25	tetracycline	lake	CARD	1	66.49215
1828	Verrucomicrobiota	2.35	disinfect. & antiseptics	lake	CARD	1	10.71265
1829	Verrucomicrobiota	2.35	fluoroquinolone	lake	CARD	1	147.0825
1830	Verrucomicrobiota	2.35	glycopeptide	lake	CARD	4	182.115835
1831	Verrucomicrobiota	2.35	tetracycline	lake	CARD	1	147.0825
1832	Verrucomicrobiota	2.5	diaminopyrimidine	lake	ResFinderFG2.0	2	79.39155
1833	Verrucomicrobiota	2.5	disinfect. & antiseptics	lake	CARD	1	25.55385
1834	Verrucomicrobiota	2.5	fluoroquinolone	lake	CARD	1	347.648
1835	Verrucomicrobiota	2.5	glycopeptide	lake	CARD	2	402.88305
1836	Verrucomicrobiota	2.5	other classes	lake	ResFinderFG2.0	1	55.23505
1837	Verrucomicrobiota	2.5	tetracycline	lake	CARD	1	347.648
1838	Verrucomicrobiota	2.5	tetracycline	lake	Latent ARGs	1	347.648
1839	Verrucomicrobiota	2.65	disinfect. & antiseptics	lake	CARD	1	9.83801
1840	Verrucomicrobiota	2.65	fluoroquinolone	lake	CARD	1	9.9295
1841	Verrucomicrobiota	2.65	glycopeptide	lake	CARD	2	18.00231
1842	Verrucomicrobiota	2.65	tetracycline	lake	CARD	1	9.9295
1843	Verrucomicrobiota	2.7	cephalosporin	lake	ResFinderFG2.0	1	5.959505
1844	Verrucomicrobiota	2.7	disinfect. & antiseptics	lake	CARD	2	37.847565
1845	Verrucomicrobiota	2.7	fluoroquinolone	lake	CARD	1	15.66875
1846	Verrucomicrobiota	2.7	glycopeptide	lake	CARD	4	69.51278
1847	Verrucomicrobiota	2.7	tetracycline	lake	CARD	1	15.66875
1848	Verrucomicrobiota	2.75	disinfect. & antiseptics	lake	CARD	1	6.395365
1849	Verrucomicrobiota	2.75	fluoroquinolone	lake	CARD	1	62.52745
1850	Verrucomicrobiota	2.75	glycopeptide	lake	CARD	2	95.39225
1851	Verrucomicrobiota	2.75	tetracycline	lake	CARD	1	62.52745
1852	Verrucomicrobiota	2.9	glycopeptide	lake	CARD	2	38.0041
1853	Verrucomicrobiota	3	fluoroquinolone	lake	CARD	1	29.84425
1854	Verrucomicrobiota	3	glycopeptide	lake	CARD	3	149.050075
1855	Verrucomicrobiota	3	tetracycline	lake	CARD	1	29.84425
1856	Verrucomicrobiota	3.1	disinfect. & antiseptics	lake	CARD	1	50.6555
1857	Verrucomicrobiota	3.1	fluoroquinolone	lake	CARD	1	18.9076
1858	Verrucomicrobiota	3.1	glycopeptide	lake	CARD	3	103.01145
1859	Verrucomicrobiota	3.1	tetracycline	lake	CARD	1	18.9076
1860	Verrucomicrobiota	3.15	cephalosporin	lake	Latent ARGs	1	7.1824
1861	Verrucomicrobiota	3.15	fluoroquinolone	lake	CARD	1	22.31105
1862	Verrucomicrobiota	3.15	glycopeptide	lake	CARD	2	29.50831
1863	Verrucomicrobiota	3.15	other classes	lake	Latent ARGs	1	7.1824
1864	Verrucomicrobiota	3.15	penam	lake	Latent ARGs	1	7.1824
1865	Verrucomicrobiota	3.15	other classes	lake	Latent ARGs	1	7.1824
1866	Verrucomicrobiota	3.15	tetracycline	lake	CARD	1	22.31105
1867	Verrucomicrobiota	3.25	fluoroquinolone	lake	CARD	1	18.4258
1868	Verrucomicrobiota	3.25	glycopeptide	lake	CARD	1	79.1354
1869	Verrucomicrobiota	3.25	tetracycline	lake	CARD	1	18.4258
1870	Verrucomicrobiota	3.4	disinfect. & antiseptics	lake	CARD	1	7.506165
1871	Verrucomicrobiota	3.4	glycopeptide	lake	CARD	2	19.32016
1872	Verrucomicrobiota	3.5	fluoroquinolone	lake	CARD	1	41.11055
1873	Verrucomicrobiota	3.5	glycopeptide	lake	CARD	6	151.7479
1874	Verrucomicrobiota	3.5	tetracycline	lake	CARD	1	41.11055
1875	Verrucomicrobiota	3.65	disinfect. & antiseptics	lake	CARD	1	10.5976
1876	Verrucomicrobiota	3.65	fluoroquinolone	lake	CARD	1	19.3226
1877	Verrucomicrobiota	3.65	glycopeptide	lake	CARD	2	34.695
1878	Verrucomicrobiota	3.65	tetracycline	lake	CARD	1	19.3226
1879	Verrucomicrobiota	3.65	tetracycline	lake	ResFinderFG2.0	1	7.19183
1880	Verrucomicrobiota	3.7	fluoroquinolone	lake	CARD	1	7.20521
1881	Verrucomicrobiota	3.7	glycopeptide	lake	CARD	1	73.3259
1882	Verrucomicrobiota	3.7	other classes	lake	ResFinderFG2.0	1	7.20521
1883	Verrucomicrobiota	3.7	tetracycline	lake	CARD	1	7.20521
1884	Verrucomicrobiota	3.9	fluoroquinolone	lake	CARD	1	10.189
1885	Verrucomicrobiota	3.9	glycopeptide	lake	CARD	3	251.67208
1886	Verrucomicrobiota	3.9	tetracycline	lake	CARD	1	10.189
1887	Verrucomicrobiota	4	cephalosporin	lake	Latent ARGs	1	14.7815
1888	Verrucomicrobiota	4	disinfect. & antiseptics	lake	CARD	1	25.1327
1889	Verrucomicrobiota	4	fluoroquinolone	lake	CARD	1	455.902
1890	Verrucomicrobiota	4	glycopeptide	lake	CARD	8	566.688865
1891	Verrucomicrobiota	4	other classes	lake	Latent ARGs	1	14.7815
1892	Verrucomicrobiota	4	penam	lake	Latent ARGs	1	14.7815
1893	Verrucomicrobiota	4	other classes	lake	Latent ARGs	1	14.7815
1894	Verrucomicrobiota	4	tetracycline	lake	CARD	1	455.902
1895	Verrucomicrobiota	4.2	diaminopyrimidine	lake	ResFinderFG2.0	1	6.90124
1896	Verrucomicrobiota	4.2	fluoroquinolone	lake	CARD	1	16.32625
1897	Verrucomicrobiota	4.2	glycopeptide	lake	CARD	3	56.1354
1898	Verrucomicrobiota	4.2	tetracycline	lake	CARD	1	16.32625
1899	Verrucomicrobiota	4.4	glycopeptide	lake	CARD	2	32.83752
1900	Verrucomicrobiota	4.5	cephalosporin	lake	Latent ARGs	1	8.28175
1901	Verrucomicrobiota	4.5	disinfect. & antiseptics	lake	CARD	1	8.67516
1902	Verrucomicrobiota	4.5	fluoroquinolone	lake	CARD	1	455.902
1903	Verrucomicrobiota	4.5	glycopeptide	lake	CARD	3	473.770695
1904	Verrucomicrobiota	4.5	other classes	lake	Latent ARGs	1	8.28175
1905	Verrucomicrobiota	4.5	penam	lake	Latent ARGs	1	8.28175
1906	Verrucomicrobiota	4.5	other classes	lake	Latent ARGs	1	8.28175
1907	Verrucomicrobiota	4.5	tetracycline	lake	CARD	1	455.902
1908	Verrucomicrobiota	5	cephalosporin	lake	Latent ARGs	1	14.7815
1909	Verrucomicrobiota	5	disinfect. & antiseptics	lake	CARD	1	25.1327
1910	Verrucomicrobiota	5	fluoroquinolone	lake	CARD	1	455.902
1911	Verrucomicrobiota	5	fluoroquinolone	reservoir	CARD	1	23.337
1912	Verrucomicrobiota	5	glycopeptide	lake	CARD	6	518.326675
1913	Verrucomicrobiota	5	glycopeptide	reservoir	CARD	2	55.8932
1914	Verrucomicrobiota	5	other classes	lake	Latent ARGs	1	14.7815
1915	Verrucomicrobiota	5	penam	lake	Latent ARGs	1	14.7815
1916	Verrucomicrobiota	5	other classes	lake	Latent ARGs	1	14.7815
1917	Verrucomicrobiota	5	tetracycline	lake	CARD	1	455.902
1918	Verrucomicrobiota	5	tetracycline	reservoir	CARD	1	23.337
1919	Verrucomicrobiota	5.1	fluoroquinolone	lake	CARD	1	9.00305
1920	Verrucomicrobiota	5.1	glycopeptide	lake	CARD	1	38.9095
1921	Verrucomicrobiota	5.1	tetracycline	lake	CARD	1	9.00305
1922	Verrucomicrobiota	5.5	aminoglycoside	lake	ResFinderFG2.0	1	9.864955
1923	Verrucomicrobiota	5.5	cephalosporin	lake	Latent ARGs	1	8.28175
1924	Verrucomicrobiota	5.5	disinfect. & antiseptics	lake	CARD	1	8.67516
1925	Verrucomicrobiota	5.5	fluoroquinolone	lake	CARD	1	455.902
1926	Verrucomicrobiota	5.5	glycopeptide	lake	CARD	5	495.908885
1927	Verrucomicrobiota	5.5	other classes	lake	Latent ARGs	1	8.28175
1928	Verrucomicrobiota	5.5	penam	lake	Latent ARGs	1	8.28175
1929	Verrucomicrobiota	5.5	other classes	lake	Latent ARGs	1	8.28175
1930	Verrucomicrobiota	5.5	tetracycline	lake	CARD	1	455.902
1931	Verrucomicrobiota	5.8	fluoroquinolone	lake	CARD	1	13.65245
1932	Verrucomicrobiota	5.8	glycopeptide	lake	CARD	2	49.01319
1933	Verrucomicrobiota	5.8	tetracycline	lake	CARD	1	13.65245
1934	Verrucomicrobiota	5.9	other classes	lake	Latent ARGs	1	10.76015
1935	Verrucomicrobiota	5.9	cephalosporin	lake	Latent ARGs	2	23.9527
1936	Verrucomicrobiota	5.9	diaminopyrimidine	lake	ResFinderFG2.0	1	8.00523
1937	Verrucomicrobiota	5.9	fluoroquinolone	lake	CARD	1	35.7189
1938	Verrucomicrobiota	5.9	glycopeptide	lake	CARD	3	86.1292
1939	Verrucomicrobiota	5.9	other classes	lake	Latent ARGs	1	10.76015
1940	Verrucomicrobiota	5.9	other classes	lake	ResFinderFG2.0	1	8.00523
1941	Verrucomicrobiota	5.9	tetracycline	lake	CARD	1	35.7189
1942	Verrucomicrobiota	6	cephalosporin	lake	Latent ARGs	1	14.7815
1943	Verrucomicrobiota	6	disinfect. & antiseptics	lake	CARD	1	25.1327
1944	Verrucomicrobiota	6	fluoroquinolone	lake	CARD	1	455.902
1945	Verrucomicrobiota	6	glycopeptide	lake	CARD	6	516.997315
1946	Verrucomicrobiota	6	other classes	lake	Latent ARGs	1	14.7815
1947	Verrucomicrobiota	6	penam	lake	ResFinderFG2.0	1	12.6014
1948	Verrucomicrobiota	6	penam	lake	Latent ARGs	1	14.7815
1949	Verrucomicrobiota	6	other classes	lake	Latent ARGs	1	14.7815
1950	Verrucomicrobiota	6	tetracycline	lake	CARD	1	455.902
1951	Verrucomicrobiota	6.25	fluoroquinolone	lake	CARD	1	10.8266
1952	Verrucomicrobiota	6.25	glycopeptide	lake	CARD	3	123.6293
1953	Verrucomicrobiota	6.25	tetracycline	lake	CARD	1	10.8266
1954	Verrucomicrobiota	6.3	fluoroquinolone	lake	CARD	1	26.9983
1955	Verrucomicrobiota	6.3	glycopeptide	lake	CARD	2	72.65195
1956	Verrucomicrobiota	6.3	tetracycline	lake	CARD	1	26.9983
1957	Verrucomicrobiota	6.5	fluoroquinolone	lake	CARD	1	24.2454
1958	Verrucomicrobiota	6.5	glycopeptide	lake	CARD	3	272.7994
1959	Verrucomicrobiota	6.5	tetracycline	lake	CARD	1	24.2454
1960	Verrucomicrobiota	7	cephalosporin	lake	Latent ARGs	1	14.7815
1961	Verrucomicrobiota	7	disinfect. & antiseptics	lake	CARD	1	11.87975
1962	Verrucomicrobiota	7	fluoroquinolone	lake	CARD	1	455.902
1963	Verrucomicrobiota	7	glycopeptide	lake	CARD	7	588.959745
1964	Verrucomicrobiota	7	other classes	lake	Latent ARGs	1	14.7815
1965	Verrucomicrobiota	7	penam	lake	Latent ARGs	1	14.7815
1966	Verrucomicrobiota	7	other classes	lake	Latent ARGs	1	14.7815
1967	Verrucomicrobiota	7	tetracycline	lake	CARD	1	455.902
1968	Verrucomicrobiota	7.5	fluoroquinolone	lake	CARD	1	9.29997
1969	Verrucomicrobiota	7.5	glycopeptide	lake	CARD	2	44.3567
1970	Verrucomicrobiota	7.5	tetracycline	lake	CARD	1	9.29997
1971	Verrucomicrobiota	7.9	disinfect. & antiseptics	lake	CARD	1	8.96941
1972	Verrucomicrobiota	7.9	fluoroquinolone	lake	CARD	1	21.30795
1973	Verrucomicrobiota	7.9	glycopeptide	lake	CARD	4	64.3628
1974	Verrucomicrobiota	7.9	tetracycline	lake	CARD	1	21.30795
1975	Verrucomicrobiota	8	cephalosporin	lake	Latent ARGs	1	14.7815
1976	Verrucomicrobiota	8	disinfect. & antiseptics	lake	CARD	1	25.1327
1977	Verrucomicrobiota	8	fluoroquinolone	lake	CARD	1	455.902
1978	Verrucomicrobiota	8	glycopeptide	lake	CARD	7	554.602365
1979	Verrucomicrobiota	8	other classes	lake	Latent ARGs	1	14.7815
1980	Verrucomicrobiota	8	penam	lake	Latent ARGs	1	14.7815
1981	Verrucomicrobiota	8	other classes	lake	Latent ARGs	1	14.7815
1982	Verrucomicrobiota	8	tetracycline	lake	CARD	1	455.902
1983	Verrucomicrobiota	8.6	disinfect. & antiseptics	lake	CARD	1	25.1327
1984	Verrucomicrobiota	8.6	fluoroquinolone	lake	CARD	1	25.1327
1985	Verrucomicrobiota	8.6	glycopeptide	lake	CARD	3	50.37187
1986	Verrucomicrobiota	8.6	tetracycline	lake	CARD	1	25.1327
1987	Verrucomicrobiota	8.7	cephalosporin	lake	Latent ARGs	1	14.7815
1988	Verrucomicrobiota	8.7	fluoroquinolone	lake	CARD	1	41.5719
1989	Verrucomicrobiota	8.7	glycopeptide	lake	CARD	2	52.2564
1990	Verrucomicrobiota	8.7	other classes	lake	Latent ARGs	1	14.7815
1991	Verrucomicrobiota	8.7	penam	lake	Latent ARGs	1	14.7815
1992	Verrucomicrobiota	8.7	other classes	lake	Latent ARGs	1	14.7815
1993	Verrucomicrobiota	8.7	tetracycline	lake	CARD	1	41.5719
1994	Verrucomicrobiota	8.8	cephalosporin	lake	Latent ARGs	1	8.28175
1995	Verrucomicrobiota	8.8	disinfect. & antiseptics	lake	CARD	1	8.67516
1996	Verrucomicrobiota	8.8	fluoroquinolone	lake	CARD	1	455.902
1997	Verrucomicrobiota	8.8	glycopeptide	lake	CARD	2	462.485095
1998	Verrucomicrobiota	8.8	other classes	lake	Latent ARGs	1	8.28175
1999	Verrucomicrobiota	8.8	penam	lake	Latent ARGs	1	8.28175
[truncated: 412 more rows]
