# Supplementary material for: Antimicrobial resistance dissemination via horizontal gene transfer is constrained in stratified waters
Source: Commun Biol. 2026 Mar 12;9:435. doi: 10.1038/s42003-026-09857-8 (PMC13022341; doi:10.1038/s42003-026-09857-8)
Supplement: Supplementary file 7 — Supplementary data 4 [file 42003_2026_9857_MOESM7_ESM.csv]

	query	target	coverage.	identity.	align_length	bitscore	Sample	Group	Sample_target	Depth_query	Depth_target	Source	Contig	Class	ID
1	k141_472129_1	Ki2-D3_114_02030	100	99.898	980	1965	Ki2-D2	Ki2	Ki2-D3	3.9	4.2	plasmid	k141_472129	fluoroquinolone	gnl|BL_ORD_ID|132|hsp_num:0
2	k141_472129_1	Ki2-D3_114_02030	100	99.898	980	1965	Ki2-D2	Ki2	Ki2-D3	3.9	4.2	plasmid	k141_472129	tetracycline	gnl|BL_ORD_ID|132|hsp_num:0
3	k141_375309_6	Ki2-D3_114_02030	100	100	1056	2120	Ki2-D3	Ki2	Ki2-D3	4.2	4.2	plasmid	k141_375309	fluoroquinolone	gnl|BL_ORD_ID|132|hsp_num:0
4	k141_375309_6	Ki2-D3_114_02030	100	100	1056	2120	Ki2-D3	Ki2	Ki2-D3	4.2	4.2	plasmid	k141_375309	tetracycline	gnl|BL_ORD_ID|132|hsp_num:0
5	k141_56653_1	KT5_3_01220	100	99.726	365	730	Day2-3	KT	KT5	1.35	2.9	plasmid	k141_56653	fluoroquinolone	gnl|BL_ORD_ID|132|hsp_num:0
6	k141_56653_1	KT5_3_01220	100	99.726	365	730	Day2-3	KT	KT5	1.35	2.9	plasmid	k141_56653	tetracycline	gnl|BL_ORD_ID|132|hsp_num:0
7	k141_451432_2	Day2-4_16_01641	100	100	625	1240	Day2-4	KT	Day2-4	1.85	1.85	plasmid	k141_451432	glycopeptide	gnl|BL_ORD_ID|4739|hsp_num:0
8	k141_344116_2	Day2-5_23_01689	100	100	109	206	Day2-5	KT	Day2-5	2.35	2.35	plasmid	k141_344116	disinfecting agents and antiseptics	gnl|BL_ORD_ID|4652|hsp_num:0
9	k141_529657_2	Day2-5_22_00650	100	100	637	1264	Day2-5	KT	Day2-5	2.35	2.35	plasmid	k141_529657	glycopeptide	gnl|BL_ORD_ID|4739|hsp_num:0
10	k141_677083_11	Day2-6_61_00918	100	99.839	620	1247	Day2-6	KT	Day2-6	2.65	2.65	plasmid	k141_677083	glycopeptide	gnl|BL_ORD_ID|4739|hsp_num:0
11	k141_76898_86	KT6_47_00452	100	100	273	556	KT1	KT	KT6	0.1	3.1	virus	k141_76898	glycopeptide	gnl|BL_ORD_ID|4739|hsp_num:0
12	k141_374600_5	KT6_47_00452	100	100	273	556	KT3	KT	KT6	2.5	3.1	virus	k141_374600	glycopeptide	gnl|BL_ORD_ID|4739|hsp_num:0
13	k141_874345_2	KT1_49_00931	75	98.113	53	105	KT4	KT	KT1	2.7	0.1	virus	k141_874345	glycopeptide	gnl|BL_ORD_ID|1519|hsp_num:0
14	k141_139527_45	KT6_47_00452	100	100	273	556	KT6	KT	KT6	3.1	3.1	virus	k141_139527	glycopeptide	gnl|BL_ORD_ID|4739|hsp_num:0
15	k141_206381_2	MJ-2014-D1_13_00085	100	99.083	109	202	MJ-2014-D2	MJ	MJ-2014-D1	0.55	0.2	plasmid	k141_206381	disinfecting agents and antiseptics	gnl|BL_ORD_ID|4653|hsp_num:0
16	k141_10013_6	MJ-2014-D7_41_00391	100	100	351	703	MJ-2014-D5	MJ	MJ-2014-D7	2	3.6	plasmid	k141_10013	fluoroquinolone	gnl|BL_ORD_ID|132|hsp_num:0
17	k141_10013_6	MJ-2014-D7_41_00391	100	100	351	703	MJ-2014-D5	MJ	MJ-2014-D7	2	3.6	plasmid	k141_10013	tetracycline	gnl|BL_ORD_ID|132|hsp_num:0
18	k141_207707_1	MJ-2014-D2_35_00258	100	100	36	73.6	MJ1	MJ	MJ-2014-D2	0.25	0.55	virus	k141_207707	glycopeptide	gnl|BL_ORD_ID|1519|hsp_num:0
19	k141_316040_194	KR2_52_01179	100	100	1042	2084	KR1	KR	KR2	0.5	2	plasmid	k141_316040	fluoroquinolone	gnl|BL_ORD_ID|132|hsp_num:0
20	k141_316040_194	KR2_52_01179	100	100	1042	2084	KR1	KR	KR2	0.5	2	plasmid	k141_316040	tetracycline	gnl|BL_ORD_ID|132|hsp_num:0
21	k141_647390_192	KR2_52_01179	100	100	1042	2084	KR2	KR	KR2	2	2	plasmid	k141_647390	fluoroquinolone	gnl|BL_ORD_ID|132|hsp_num:0
22	k141_647390_192	KR2_52_01179	100	100	1042	2084	KR2	KR	KR2	2	2	plasmid	k141_647390	tetracycline	gnl|BL_ORD_ID|132|hsp_num:0
23	k141_564036_3	Umea1p4_36_03008	100	99.696	329	625	Umea1p4	Umea1	Umea1p4	5	5	plasmid	k141_564036	glycopeptide	gnl|BL_ORD_ID|1670|hsp_num:0
24	k141_229800_173	YR1_9_00675	100	100	1042	2084	YR1	YR	YR1	0.5	0.5	plasmid	k141_229800	fluoroquinolone	gnl|BL_ORD_ID|132|hsp_num:0
25	k141_229800_173	YR1_9_00675	100	100	1042	2084	YR1	YR	YR1	0.5	0.5	plasmid	k141_229800	tetracycline	gnl|BL_ORD_ID|132|hsp_num:0
26	k141_154616_2	Ki1-2-7m_34_04919	100	100	1052	2129	Ki1-2-7m	Ki1	Ki1-2-7m	2.7	2.7	virus	k141_154616	fluoroquinolone	gnl|BL_ORD_ID|132|hsp_num:0
27	k141_154616_2	Ki1-2-7m_34_04919	100	100	1052	2129	Ki1-2-7m	Ki1	Ki1-2-7m	2.7	2.7	virus	k141_154616	tetracycline	gnl|BL_ORD_ID|132|hsp_num:0
28	k141_538456_7	Erken-D6_32_00868	89	100	253	514	Erken-D1	Erken	Erken-D6	1	11	virus	k141_538456	glycopeptide	gnl|BL_ORD_ID|601|hsp_num:0
29	k141_1077884_9	Erken-D6_32_00868	89	100	253	514	Erken-D10	Erken	Erken-D6	18	11	virus	k141_1077884	glycopeptide	gnl|BL_ORD_ID|601|hsp_num:0
30	k141_618061_1	Erken-D10_2_00265	100	100	1051	2097	Erken-D10	Erken	Erken-D10	18	18	plasmid	k141_618061	fluoroquinolone	gnl|BL_ORD_ID|132|hsp_num:0
31	k141_618061_1	Erken-D10_2_00265	100	100	1051	2097	Erken-D10	Erken	Erken-D10	18	18	plasmid	k141_618061	tetracycline	gnl|BL_ORD_ID|132|hsp_num:0
32	k141_1212786_12	Erken-D6_32_00868	89	100	253	514	Erken-D11	Erken	Erken-D6	20	11	virus	k141_1212786	glycopeptide	gnl|BL_ORD_ID|601|hsp_num:0
33	k141_252014_1	Erken-D9_61_00115	99	100	99	205	Erken-D2	Erken	Erken-D9	5	16	virus	k141_252014	glycopeptide	gnl|BL_ORD_ID|601|hsp_num:0
34	k141_482233_30	Erken-D6_32_00868	89	100	253	514	Erken-D2	Erken	Erken-D6	5	11	virus	k141_482233	glycopeptide	gnl|BL_ORD_ID|601|hsp_num:0
35	k141_1200574_5	Erken-D6_32_00868	100	100	253	511	Erken-D3	Erken	Erken-D6	6	11	virus	k141_1200574	glycopeptide	gnl|BL_ORD_ID|601|hsp_num:0
36	k141_376440_10	Erken-D6_32_00868	89	100	253	514	Erken-D4	Erken	Erken-D6	8	11	virus	k141_376440	glycopeptide	gnl|BL_ORD_ID|601|hsp_num:0
37	k141_678583_12	Erken-D6_32_00868	89	100	253	514	Erken-D5	Erken	Erken-D6	10	11	virus	k141_678583	glycopeptide	gnl|BL_ORD_ID|601|hsp_num:0
38	k141_853598_28	Erken-D6_32_00868	89	100	253	514	Erken-D6	Erken	Erken-D6	11	11	virus	k141_853598	glycopeptide	gnl|BL_ORD_ID|601|hsp_num:0
39	k141_1260358_10	Erken-D6_32_00868	89	100	253	514	Erken-D7	Erken	Erken-D6	12	11	virus	k141_1260358	glycopeptide	gnl|BL_ORD_ID|601|hsp_num:0
40	k141_479038_40	Erken-D6_32_00868	100	100	253	511	Erken-D8	Erken	Erken-D6	14	11	virus	k141_479038	glycopeptide	gnl|BL_ORD_ID|601|hsp_num:0
41	k141_777111_10	Erken-D6_32_00868	89	100	253	514	Erken-D9	Erken	Erken-D6	16	11	virus	k141_777111	glycopeptide	gnl|BL_ORD_ID|601|hsp_num:0
42	k141_913630_2	LJ-13-9m_64_01312	100	100	63	125	LJ-13-9m	LJ	LJ-13-9m	13.9	13.9	plasmid	k141_913630	fluoroquinolone	gnl|BL_ORD_ID|2798|hsp_num:0
43	k141_913630_2	LJ-13-9m_64_01312	100	100	63	125	LJ-13-9m	LJ	LJ-13-9m	13.9	13.9	plasmid	k141_913630	diaminopyrimidine	gnl|BL_ORD_ID|2798|hsp_num:0
44	k141_913630_2	LJ-13-9m_64_01312	100	100	63	125	LJ-13-9m	LJ	LJ-13-9m	13.9	13.9	plasmid	k141_913630	phenicol	gnl|BL_ORD_ID|2798|hsp_num:0
45	k141_628443_4	LJ-7-9m_33_02052	100	100	222	466	LJ-3-15m	LJ	LJ-7-9m	3.15	7.9	plasmid	k141_628443	glycopeptide	gnl|BL_ORD_ID|1519|hsp_num:0
46	k141_490459_2	LJ-7-9m_45_01164	100	99.18	122	241	LJ-3-4m	LJ	LJ-7-9m	3.4	7.9	virus	k141_490459	aminoglycoside	gnl|BL_ORD_ID|1953|hsp_num:0
47	k141_1019164_24	LJ-7-9m_64_01123	100	100	66	130	LJ-3-65m	LJ	LJ-7-9m	3.65	7.9	virus	k141_1019164	fluoroquinolone	gnl|BL_ORD_ID|2798|hsp_num:0
48	k141_1019164_24	LJ-7-9m_64_01123	100	100	66	130	LJ-3-65m	LJ	LJ-7-9m	3.65	7.9	virus	k141_1019164	diaminopyrimidine	gnl|BL_ORD_ID|2798|hsp_num:0
49	k141_1019164_24	LJ-7-9m_64_01123	100	100	66	130	LJ-3-65m	LJ	LJ-7-9m	3.65	7.9	virus	k141_1019164	phenicol	gnl|BL_ORD_ID|2798|hsp_num:0
50	k141_373135|provirus_7139_43429_8	LJ-7-9m_64_01123	100	100	66	130	LJ-5-9m	LJ	LJ-7-9m	5.9	7.9	virus	k141_373135|provirus	fluoroquinolone	gnl|BL_ORD_ID|2798|hsp_num:0
51	k141_373135|provirus_7139_43429_8	LJ-7-9m_64_01123	100	100	66	130	LJ-5-9m	LJ	LJ-7-9m	5.9	7.9	virus	k141_373135|provirus	diaminopyrimidine	gnl|BL_ORD_ID|2798|hsp_num:0
52	k141_373135|provirus_7139_43429_8	LJ-7-9m_64_01123	100	100	66	130	LJ-5-9m	LJ	LJ-7-9m	5.9	7.9	virus	k141_373135|provirus	phenicol	gnl|BL_ORD_ID|2798|hsp_num:0
53	k141_947610_3	LJ-7-9m_45_01164	100	99.18	122	241	LJ-7-9m	LJ	LJ-7-9m	7.9	7.9	virus	k141_947610	aminoglycoside	gnl|BL_ORD_ID|1953|hsp_num:0
54	k141_315509_275	VK1_13_02262	100	100	1042	2084	VK1	VK	VK1	0.5	0.5	plasmid	k141_315509	fluoroquinolone	gnl|BL_ORD_ID|132|hsp_num:0
55	k141_315509_275	VK1_13_02262	100	100	1042	2084	VK1	VK	VK1	0.5	0.5	plasmid	k141_315509	tetracycline	gnl|BL_ORD_ID|132|hsp_num:0
56	k141_165700_2	Umea3p4_113_01531	100	99.091	110	209	Umea3p2	Umea2	Umea3p4	6.5	8	plasmid	k141_165700	disinfecting agents and antiseptics	gnl|BL_ORD_ID|4653|hsp_num:0
57	k141_761908_2	Umea3p3_114_02274	100	100	133	273	Umea3p2	Umea2	Umea3p3	6.5	7	virus	k141_761908	glycopeptide	gnl|BL_ORD_ID|1519|hsp_num:0
58	k141_408197_3	Umea3p3_1_02582	100	100	1040	2068	Umea3p3	Umea2	Umea3p3	7	7	plasmid	k141_408197	fluoroquinolone	gnl|BL_ORD_ID|132|hsp_num:0
59	k141_408197_3	Umea3p3_1_02582	100	100	1040	2068	Umea3p3	Umea2	Umea3p3	7	7	plasmid	k141_408197	tetracycline	gnl|BL_ORD_ID|132|hsp_num:0
60	k141_4581_2	Umea3p4_113_00712	100	100	1162	2336	Umea3p3	Umea2	Umea3p4	7	8	plasmid	k141_4581	fluoroquinolone	gnl|BL_ORD_ID|132|hsp_num:0
61	k141_4581_2	Umea3p4_113_00712	100	100	1162	2336	Umea3p3	Umea2	Umea3p4	7	8	plasmid	k141_4581	tetracycline	gnl|BL_ORD_ID|132|hsp_num:0
62	k141_354795_3	Umea3p4_24_04069	100	100	1040	2067	Umea3p4	Umea2	Umea3p4	8	8	plasmid	k141_354795	fluoroquinolone	gnl|BL_ORD_ID|132|hsp_num:0
63	k141_354795_3	Umea3p4_24_04069	100	100	1040	2067	Umea3p4	Umea2	Umea3p4	8	8	plasmid	k141_354795	tetracycline	gnl|BL_ORD_ID|132|hsp_num:0
64	k141_561827_6	Umea3p4_114_01613	100	100	160	333	Umea3p4	Umea2	Umea3p4	8	8	plasmid	k141_561827	glycopeptide	gnl|BL_ORD_ID|1670|hsp_num:0
65	k141_170589_1	A2_56_00173	100	100	66	129	A1	SAS2A	A2	0.55	0.95	plasmid	k141_170589	fluoroquinolone	gnl|BL_ORD_ID|2798|hsp_num:0
66	k141_170589_1	A2_56_00173	100	100	66	129	A1	SAS2A	A2	0.55	0.95	plasmid	k141_170589	diaminopyrimidine	gnl|BL_ORD_ID|2798|hsp_num:0
67	k141_170589_1	A2_56_00173	100	100	66	129	A1	SAS2A	A2	0.55	0.95	plasmid	k141_170589	phenicol	gnl|BL_ORD_ID|2798|hsp_num:0
68	k141_647784_6	A3_29_03872	100	100	1528	3076	A3	SAS2A	A3	1.35	1.35	plasmid	k141_647784	fluoroquinolone	gnl|BL_ORD_ID|132|hsp_num:0
69	k141_647784_6	A3_29_03872	100	100	1528	3076	A3	SAS2A	A3	1.35	1.35	plasmid	k141_647784	tetracycline	gnl|BL_ORD_ID|132|hsp_num:0
70	k141_312685_3	AM-2014-D2_25_01103	100	99.083	109	209	AM-2014-D1	AM	AM-2014-D2	1	2.35	plasmid	k141_312685	disinfecting agents and antiseptics	gnl|BL_ORD_ID|4652|hsp_num:0
71	k141_382512_1	AM-2014-D8_63_00583	100	100	59	125	AM-2014-D6	AM	AM-2014-D8	5.1	6.3	virus	k141_382512	glycopeptide	gnl|BL_ORD_ID|1519|hsp_num:0
72	k141_494651|provirus_3_13699_2	Ki3-D3_103_01244	100	100	66	130	Ki3-D3	Ki3	Ki3-D3	2.75	2.75	virus	k141_494651|provirus	fluoroquinolone	gnl|BL_ORD_ID|2798|hsp_num:0
73	k141_494651|provirus_3_13699_2	Ki3-D3_103_01244	100	100	66	130	Ki3-D3	Ki3	Ki3-D3	2.75	2.75	virus	k141_494651|provirus	diaminopyrimidine	gnl|BL_ORD_ID|2798|hsp_num:0
74	k141_494651|provirus_3_13699_2	Ki3-D3_103_01244	100	100	66	130	Ki3-D3	Ki3	Ki3-D3	2.75	2.75	virus	k141_494651|provirus	phenicol	gnl|BL_ORD_ID|2798|hsp_num:0
75	k141_402685_5	E2_27_00711	100	100	66	129	E2	SAS2C	E2	0.75	0.75	plasmid	k141_402685	fluoroquinolone	gnl|BL_ORD_ID|2798|hsp_num:0
76	k141_402685_5	E2_27_00711	100	100	66	129	E2	SAS2C	E2	0.75	0.75	plasmid	k141_402685	diaminopyrimidine	gnl|BL_ORD_ID|2798|hsp_num:0
77	k141_402685_5	E2_27_00711	100	100	66	129	E2	SAS2C	E2	0.75	0.75	plasmid	k141_402685	phenicol	gnl|BL_ORD_ID|2798|hsp_num:0
78	k141_470020_4	S0161_35_00141	100	100	109	214	S0160	GA02_11	S0161	101	152	plasmid	k141_470020	disinfecting agents and antiseptics	gnl|BL_ORD_ID|4653|hsp_num:0
79	k141_444215_3	S0161_35_00141	100	100	109	214	S0161	GA02_11	S0161	152	152	plasmid	k141_444215	disinfecting agents and antiseptics	gnl|BL_ORD_ID|4653|hsp_num:0
80	k141_797495_6	S0358_2_01340	100	95.102	245	482	S0355	GP13_GT19	S0358	15	77	virus	k141_797495	glycopeptide	gnl|BL_ORD_ID|1519|hsp_num:0
81	k141_40647_2	S0027_12_00447	100	100	109	214	S0027	GA02_17	S0027	10	10	plasmid	k141_40647	disinfecting agents and antiseptics	gnl|BL_ORD_ID|4653|hsp_num:0
82	k141_433317_2	S0010_4_00651	100	100	109	214	S0010	GA02_12	S0010	73	73	plasmid	k141_433317	disinfecting agents and antiseptics	gnl|BL_ORD_ID|4653|hsp_num:0
83	k141_305085_3	S0295_10_00269	100	95	60	106	S0296	GA02_18	S0295	76	51	plasmid	k141_305085	disinfecting agents and antiseptics	gnl|BL_ORD_ID|4652|hsp_num:0
84	k141_738895_18	S0016_42_00219	100	99.074	108	205	S0015	GA02_16	S0016	8	50	plasmid	k141_738895	disinfecting agents and antiseptics	gnl|BL_ORD_ID|4652|hsp_num:0
85	k141_477642_12	S0016_42_00219	100	99.074	108	205	S0016	GA02_16	S0016	50	50	plasmid	k141_477642	disinfecting agents and antiseptics	gnl|BL_ORD_ID|4652|hsp_num:0
86	k141_250075_1	S0243_12_01329	100	97.17	106	219	S0242	GA03_10	S0243	185	2	plasmid	k141_250075	glycopeptide	gnl|BL_ORD_ID|1519|hsp_num:0
87	k141_285995_3	S0242_32_02379	100	100	283	560	S0242	GA03_10	S0242	185	185	plasmid	k141_285995	sulfonamide	gnl|BL_ORD_ID|977|hsp_num:0
88	k141_914206_10	S0243_10_01032	100	100	1061	2132	S0243	GA03_10	S0243	2	2	plasmid	k141_914206	fluoroquinolone	gnl|BL_ORD_ID|132|hsp_num:0
89	k141_914206_10	S0243_10_01032	100	100	1061	2132	S0243	GA03_10	S0243	2	2	plasmid	k141_914206	tetracycline	gnl|BL_ORD_ID|132|hsp_num:0
