# Supplementary material for: Antimicrobial resistance dissemination via horizontal gene transfer is constrained in stratified waters
Source: Commun Biol. 2026 Mar 12;9:435. doi: 10.1038/s42003-026-09857-8 (PMC13022341; doi:10.1038/s42003-026-09857-8)
Supplement: Supplementary file 8 — Supplementary data 5 [file 42003_2026_9857_MOESM8_ESM.csv]

	Contig	Sample	query	target	coverage.	identity.	align_length	bitscore	Group	Sample_target	Depth_query	Depth_target	Type	Source	Class.x	ID	length	topology	coordinates	n_genes	genetic_code	virus_score	fdr	n_hallmarks	marker_enrichment	Unranked	Realm	Kingdom	Phylum	Class.y	Order	Family	sample	group	short_reads_1	short_reads_2	Run	site.name	Lake_code	geographic.location..country.and.or.sea.	region	environment..biome.	environment..feature.	environment..material.	geographic.location..depth.	geographic.location..latitude.	geographic.location..longitude.	collection.date	Accession_c
1	k141_1019164	LJ-3-65m	k141_1019164_24	LJ-7-9m_64_01123	100	100	66	130	LJ	LJ-7-9m	3.65	7.9	phages	virus	diaminopyrimidine	gnl|BL_ORD_ID|2798|hsp_num:0	15027	No terminal repeats		24	11	0.9686	NA	13	22.4116	Viruses	Duplodnaviria	Heunggongvirae	Uroviricota	Caudoviricetes	NA	NA	LJ-3-65m	LJ	LJ-3-65m_R1.fastq.gz	LJ-3-65m_R2.fastq.gz	R2	LovojÌ_rvi	LJ	Finland	Evo	lentic water body	lake	water	3.65	61.08	25.03	15/09/2015	k141_1019164_LJ_3_65m
2	k141_1019164	LJ-3-65m	k141_1019164_24	LJ-7-9m_64_01123	100	100	66	130	LJ	LJ-7-9m	3.65	7.9	phages	virus	fluoroquinolone	gnl|BL_ORD_ID|2798|hsp_num:0	15027	No terminal repeats		24	11	0.9686	NA	13	22.4116	Viruses	Duplodnaviria	Heunggongvirae	Uroviricota	Caudoviricetes	NA	NA	LJ-3-65m	LJ	LJ-3-65m_R1.fastq.gz	LJ-3-65m_R2.fastq.gz	R2	LovojÌ_rvi	LJ	Finland	Evo	lentic water body	lake	water	3.65	61.08	25.03	15/09/2015	k141_1019164_LJ_3_65m
3	k141_1019164	LJ-3-65m	k141_1019164_24	LJ-7-9m_64_01123	100	100	66	130	LJ	LJ-7-9m	3.65	7.9	phages	virus	phenicol	gnl|BL_ORD_ID|2798|hsp_num:0	15027	No terminal repeats		24	11	0.9686	NA	13	22.4116	Viruses	Duplodnaviria	Heunggongvirae	Uroviricota	Caudoviricetes	NA	NA	LJ-3-65m	LJ	LJ-3-65m_R1.fastq.gz	LJ-3-65m_R2.fastq.gz	R2	LovojÌ_rvi	LJ	Finland	Evo	lentic water body	lake	water	3.65	61.08	25.03	15/09/2015	k141_1019164_LJ_3_65m
4	k141_1077884	Erken-D10	k141_1077884_9	Erken-D6_32_00868	89	100	253	514	Erken	Erken-D6	18	11	phages	virus	glycopeptide	gnl|BL_ORD_ID|601|hsp_num:0	8409	No terminal repeats		20	11	0.9772	NA	0	13.7214	Viruses	Duplodnaviria	Heunggongvirae	Uroviricota	Caudoviricetes	NA	NA	Erken-D10	Erken	Erken-D10_R1.fastq.gz	Erken-D10_R2.fastq.gz	R2	Erken	Erken	Sweden	Uppsala	lentic water body	lake	water	18	59.84	18.64	10/08/2018	k141_1077884_Erken_D10
5	k141_1200574	Erken-D3	k141_1200574_5	Erken-D6_32_00868	100	100	253	511	Erken	Erken-D6	6	11	phages	virus	glycopeptide	gnl|BL_ORD_ID|601|hsp_num:0	21324	No terminal repeats		43	11	0.9654	NA	4	34.9939	Viruses	Duplodnaviria	Heunggongvirae	Uroviricota	Caudoviricetes	NA	NA	Erken-D3	Erken	Erken-D3_R1.fastq.gz	Erken-D3_R2.fastq.gz	R2	Erken	Erken	Sweden	Uppsala	lentic water body	lake	water	6	59.84	18.64	10/08/2018	k141_1200574_Erken_D3
6	k141_1212786	Erken-D11	k141_1212786_12	Erken-D6_32_00868	89	100	253	514	Erken	Erken-D6	20	11	phages	virus	glycopeptide	gnl|BL_ORD_ID|601|hsp_num:0	8638	No terminal repeats		22	11	0.9649	NA	0	13.053	Viruses	Duplodnaviria	Heunggongvirae	Uroviricota	Caudoviricetes	NA	NA	Erken-D11	Erken	Erken-D11_R1.fastq.gz	Erken-D11_R2.fastq.gz	R2	Erken	Erken	Sweden	Uppsala	lentic water body	lake	water	20	59.84	18.64	10/08/2018	k141_1212786_Erken_D11
7	k141_1260358	Erken-D7	k141_1260358_10	Erken-D6_32_00868	89	100	253	514	Erken	Erken-D6	12	11	phages	virus	glycopeptide	gnl|BL_ORD_ID|601|hsp_num:0	16634	No terminal repeats		26	11	0.9448	NA	0	13.7214	Viruses	Duplodnaviria	Heunggongvirae	Uroviricota	Caudoviricetes	NA	NA	Erken-D7	Erken	Erken-D7_R1.fastq.gz	Erken-D7_R2.fastq.gz	R2	Erken	Erken	Sweden	Uppsala	lentic water body	lake	water	12	59.84	18.64	10/08/2018	k141_1260358_Erken_D7
8	k141_139527	KT6	k141_139527_45	KT6_47_00452	100	100	273	556	KT	KT6	3.1	3.1	phages	virus	glycopeptide	gnl|BL_ORD_ID|4739|hsp_num:0	41426	No terminal repeats		93	11	0.9548	NA	1	16.3981	Viruses	Duplodnaviria	Heunggongvirae	Uroviricota	Caudoviricetes	NA	NA	KT6	KT	KT6_R1.fastq.gz	KT6_R2.fastq.gz	R1	LomtjÌ_rnan (703480-142137)	KT	Sweden	JÌ_mtland	lentic water body	lake	water	3.1	63.35	14.46	18/09/2017	k141_139527_KT6
9	k141_373135|provirus	LJ-5-9m	k141_373135|provirus_7139_43429_8	LJ-7-9m_64_01123	100	100	66	130	LJ	LJ-7-9m	5.9	7.9	prophages	virus	phenicol	gnl|BL_ORD_ID|2798|hsp_num:0	36291	Provirus	7139-43429	55	11	0.9603	NA	19	48.7621	Viruses	Duplodnaviria	Heunggongvirae	Uroviricota	Caudoviricetes	NA	NA	LJ-5-9m	LJ	LJ-5-9m_R1.fastq.gz	LJ-5-9m_R2.fastq.gz	R2	LovojÌ_rvi	LJ	Finland	Evo	lentic water body	lake	water	5.9	61.08	25.03	15/09/2015	k141_373135|provirus_7139_43429_LJ_5_9m
10	k141_373135|provirus	LJ-5-9m	k141_373135|provirus_7139_43429_8	LJ-7-9m_64_01123	100	100	66	130	LJ	LJ-7-9m	5.9	7.9	prophages	virus	fluoroquinolone	gnl|BL_ORD_ID|2798|hsp_num:0	36291	Provirus	7139-43429	55	11	0.9603	NA	19	48.7621	Viruses	Duplodnaviria	Heunggongvirae	Uroviricota	Caudoviricetes	NA	NA	LJ-5-9m	LJ	LJ-5-9m_R1.fastq.gz	LJ-5-9m_R2.fastq.gz	R2	LovojÌ_rvi	LJ	Finland	Evo	lentic water body	lake	water	5.9	61.08	25.03	15/09/2015	k141_373135|provirus_7139_43429_LJ_5_9m
11	k141_373135|provirus	LJ-5-9m	k141_373135|provirus_7139_43429_8	LJ-7-9m_64_01123	100	100	66	130	LJ	LJ-7-9m	5.9	7.9	prophages	virus	diaminopyrimidine	gnl|BL_ORD_ID|2798|hsp_num:0	36291	Provirus	7139-43429	55	11	0.9603	NA	19	48.7621	Viruses	Duplodnaviria	Heunggongvirae	Uroviricota	Caudoviricetes	NA	NA	LJ-5-9m	LJ	LJ-5-9m_R1.fastq.gz	LJ-5-9m_R2.fastq.gz	R2	LovojÌ_rvi	LJ	Finland	Evo	lentic water body	lake	water	5.9	61.08	25.03	15/09/2015	k141_373135|provirus_7139_43429_LJ_5_9m
12	k141_374600	KT3	k141_374600_5	KT6_47_00452	100	100	273	556	KT	KT6	2.5	3.1	phages	virus	glycopeptide	gnl|BL_ORD_ID|4739|hsp_num:0	33669	No terminal repeats		75	11	0.9622	NA	1	13.9574	Viruses	Duplodnaviria	Heunggongvirae	Uroviricota	Caudoviricetes	NA	NA	KT3	KT	KT3_R1.fastq.gz	KT3_R2.fastq.gz	R1	LomtjÌ_rnan (703480-142137)	KT	Sweden	JÌ_mtland	lentic water body	lake	water	2.5	63.35	14.46	18/09/2017	k141_374600_KT3
13	k141_376440	Erken-D4	k141_376440_10	Erken-D6_32_00868	89	100	253	514	Erken	Erken-D6	8	11	phages	virus	glycopeptide	gnl|BL_ORD_ID|601|hsp_num:0	16634	No terminal repeats		26	11	0.9448	NA	0	13.7214	Viruses	Duplodnaviria	Heunggongvirae	Uroviricota	Caudoviricetes	NA	NA	Erken-D4	Erken	Erken-D4_R1.fastq.gz	Erken-D4_R2.fastq.gz	R2	Erken	Erken	Sweden	Uppsala	lentic water body	lake	water	8	59.84	18.64	10/08/2018	k141_376440_Erken_D4
14	k141_479038	Erken-D8	k141_479038_40	Erken-D6_32_00868	100	100	253	511	Erken	Erken-D6	14	11	phages	virus	glycopeptide	gnl|BL_ORD_ID|601|hsp_num:0	21839	No terminal repeats		44	11	0.9742	NA	4	34.9939	Viruses	Duplodnaviria	Heunggongvirae	Uroviricota	Caudoviricetes	NA	NA	Erken-D8	Erken	Erken-D8_R1.fastq.gz	Erken-D8_R2.fastq.gz	R2	Erken	Erken	Sweden	Uppsala	lentic water body	lake	water	14	59.84	18.64	10/08/2018	k141_479038_Erken_D8
15	k141_482233	Erken-D2	k141_482233_30	Erken-D6_32_00868	89	100	253	514	Erken	Erken-D6	5	11	phages	virus	glycopeptide	gnl|BL_ORD_ID|601|hsp_num:0	17768	No terminal repeats		34	11	0.9718	NA	4	26.7337	Viruses	Duplodnaviria	Heunggongvirae	Uroviricota	Caudoviricetes	NA	NA	Erken-D2	Erken	Erken-D2_R1.fastq.gz	Erken-D2_R2.fastq.gz	R2	Erken	Erken	Sweden	Uppsala	lentic water body	lake	water	5	59.84	18.64	10/08/2018	k141_482233_Erken_D2
16	k141_494651|provirus	Ki3-D3	k141_494651|provirus_3_13699_2	Ki3-D3_103_01244	100	100	66	130	Ki3	Ki3-D3	2.75	2.75	prophages	virus	phenicol	gnl|BL_ORD_ID|2798|hsp_num:0	13697	Provirus	3-13699	19	11	0.9765	NA	9	15.2141	Viruses	Duplodnaviria	Heunggongvirae	Uroviricota	Caudoviricetes	NA	NA	Ki3-D3	Ki3	Ki3-D3_R1.fastq.gz	Ki3-D3_R2.fastq.gz	R2	HaukijÌ_rvi	Ki3	Sweden	Kiruna	lentic water body	lake	water	2.75	67.65	21.17	30/07/2018	k141_494651|provirus_3_13699_Ki3_D3
17	k141_494651|provirus	Ki3-D3	k141_494651|provirus_3_13699_2	Ki3-D3_103_01244	100	100	66	130	Ki3	Ki3-D3	2.75	2.75	prophages	virus	fluoroquinolone	gnl|BL_ORD_ID|2798|hsp_num:0	13697	Provirus	3-13699	19	11	0.9765	NA	9	15.2141	Viruses	Duplodnaviria	Heunggongvirae	Uroviricota	Caudoviricetes	NA	NA	Ki3-D3	Ki3	Ki3-D3_R1.fastq.gz	Ki3-D3_R2.fastq.gz	R2	HaukijÌ_rvi	Ki3	Sweden	Kiruna	lentic water body	lake	water	2.75	67.65	21.17	30/07/2018	k141_494651|provirus_3_13699_Ki3_D3
18	k141_494651|provirus	Ki3-D3	k141_494651|provirus_3_13699_2	Ki3-D3_103_01244	100	100	66	130	Ki3	Ki3-D3	2.75	2.75	prophages	virus	diaminopyrimidine	gnl|BL_ORD_ID|2798|hsp_num:0	13697	Provirus	3-13699	19	11	0.9765	NA	9	15.2141	Viruses	Duplodnaviria	Heunggongvirae	Uroviricota	Caudoviricetes	NA	NA	Ki3-D3	Ki3	Ki3-D3_R1.fastq.gz	Ki3-D3_R2.fastq.gz	R2	HaukijÌ_rvi	Ki3	Sweden	Kiruna	lentic water body	lake	water	2.75	67.65	21.17	30/07/2018	k141_494651|provirus_3_13699_Ki3_D3
19	k141_538456	Erken-D1	k141_538456_7	Erken-D6_32_00868	89	100	253	514	Erken	Erken-D6	1	11	phages	virus	glycopeptide	gnl|BL_ORD_ID|601|hsp_num:0	5426	No terminal repeats		16	11	0.9107	NA	0	10.8009	Viruses	Duplodnaviria	Heunggongvirae	Uroviricota	Caudoviricetes	NA	NA	Erken-D1	Erken	Erken-D1_R1.fastq.gz	Erken-D1_R2.fastq.gz	R2	Erken	Erken	Sweden	Uppsala	lentic water body	lake	water	1	59.84	18.64	10/08/2018	k141_538456_Erken_D1
20	k141_678583	Erken-D5	k141_678583_12	Erken-D6_32_00868	89	100	253	514	Erken	Erken-D6	10	11	phages	virus	glycopeptide	gnl|BL_ORD_ID|601|hsp_num:0	7520	No terminal repeats		21	11	0.96	NA	0	12.0305	Viruses	Duplodnaviria	Heunggongvirae	Uroviricota	Caudoviricetes	NA	NA	Erken-D5	Erken	Erken-D5_R1.fastq.gz	Erken-D5_R2.fastq.gz	R2	Erken	Erken	Sweden	Uppsala	lentic water body	lake	water	10	59.84	18.64	10/08/2018	k141_678583_Erken_D5
21	k141_76898	KT1	k141_76898_86	KT6_47_00452	100	100	273	556	KT	KT6	0.1	3.1	phages	virus	glycopeptide	gnl|BL_ORD_ID|4739|hsp_num:0	41220	No terminal repeats		90	11	0.9636	NA	2	17.3398	Viruses	Duplodnaviria	Heunggongvirae	Uroviricota	Caudoviricetes	NA	NA	KT1	KT	KT1_R1.fastq.gz	KT1_R2.fastq.gz	R1	LomtjÌ_rnan (703480-142137)	KT	Sweden	JÌ_mtland	lentic water body	lake	water	0.1	63.35	14.46	18/09/2017	k141_76898_KT1
22	k141_777111	Erken-D9	k141_777111_10	Erken-D6_32_00868	89	100	253	514	Erken	Erken-D6	16	11	phages	virus	glycopeptide	gnl|BL_ORD_ID|601|hsp_num:0	7640	No terminal repeats		21	11	0.9755	NA	0	12.0305	Viruses	Duplodnaviria	Heunggongvirae	Uroviricota	Caudoviricetes	NA	NA	Erken-D9	Erken	Erken-D9_R1.fastq.gz	Erken-D9_R2.fastq.gz	R2	Erken	Erken	Sweden	Uppsala	lentic water body	lake	water	16	59.84	18.64	10/08/2018	k141_777111_Erken_D9
23	k141_853598	Erken-D6	k141_853598_28	Erken-D6_32_00868	89	100	253	514	Erken	Erken-D6	11	11	phages	virus	glycopeptide	gnl|BL_ORD_ID|601|hsp_num:0	31413	No terminal repeats		50	11	0.9395	NA	2	33.0467	Viruses	Duplodnaviria	Heunggongvirae	Uroviricota	Caudoviricetes	NA	NA	Erken-D6	Erken	Erken-D6_R1.fastq.gz	Erken-D6_R2.fastq.gz	R2	Erken	Erken	Sweden	Uppsala	lentic water body	lake	water	11	59.84	18.64	10/08/2018	k141_853598_Erken_D6
[truncated: 2 more columns]
